# Supplementary material for: CHD7 and 53BP1 regulate distinct pathways for the re-ligation of DNA double-strand breaks
Source: Nat Commun. 2020 Nov 13;11:5775. doi: 10.1038/s41467-020-19502-5 (PMC7666215; doi:10.1038/s41467-020-19502-5)
Supplement: Supplementary file 3 — Supplementary Data 1 [file 41467_2020_19502_MOESM3_ESM.xlsx]

## Sheet: Sheet1
Supplementary Data 1: Average number of 53BP1 and γH2AX foci per nucleus
upon siRNA-mediated depletions in the U2OS-shRNF168 background
Target gene	Average 53BP1 foci per nucleus	Average gammaH2AX foci per nucleus
AHCTF1	0.822761	39.9095
AHDC1	3.37527	41.7278
ANAPC5	0.893467	35.0884
AOF2	1.44351	43.6172
APEX1	7.31937	39.7644
APLF	1.64034	39.3633
ARF1	2.65256	39.8769
ARID1B	4.8015	42.9113
ARID2	10.9497	44.8151
ARID5B	5.82906	44.0256
ASF1B	2.06766	43.4713
ASH1L	1.55611	37.9069
ASPG	1.23061	42.1929
ASXL1	3.23342	36.7789
ASXL2	3.09331	39.2728
AURKA	10.2506	51.9761
BANF1	1.2448	39.2656
BCL11A	4.32904	41.9714
BCL11B	4.82818	39.8419
BMI1	6	32.7862
BRD4	1.56534	53.5309
BRD8	2.88009	45.4268
BTAF1	1.03974	35.1298
C10orf47	0.942422	39.4268
C11orf70	20.0878	33.4317
C1orf63	3.52056	44.9196
CAPRIN1	1.47212	39.5953
CASP14	1.11676	41.44
CASP7	6.66412	49.3531
CASS4	4.40341	43.8253
CBLL1	1.82909	35.8752
CBX4	5.40683	40.0332
CDC14B	1.02961	40.1845
CDC6	4.48298	55.0843
CDK2	4.61371	43.0805
CDKN1B	1.63316	49.1108
CDT1	3.09191	41.0165
CENPT	4.99756	32.6056
CHD1	1.43504	39.9777
CHD2	1.24894	42.2116
CHD4	1.32329	43.7164
CHD7	12.5213	39.2245
CHD8	1.20491	45.2337
CHD9	0.975485	41.7303
CHUK	1.60399	36.7943
CLK1	9.1558	30.7505
CLSPN	3.13799	55.7078
CRTC2	4.29762	41.335
CSE1L	1.15595	30.3524
CTBP1	3.69283	48.7526
CTCF	2.11934	39.5895
CUL4A	2.01607	43.7325
DDA1	1.1044	36.5298
DDX17	3.46213	40.5083
DDX21	2.21945	38.4665
DDX25	2.73789	41.0979
DDX5	1.32873	46.1335
DHX9	1.03479	40.1035
DMAP1	1.86996	40.3785
DNAJA1	5.45319	42.119
DNAJB12	2.58037	31.0085
DNAJB2	2.55469	46.8739
DNMT1	1.78721	47.2662
DNMT3A	8.89912	62.1447
DNMT3B	2.78437	46.724
DNMT3L	8.48586	38.8968
DSCC1	1.55792	40.3436
DUSP11	0.930887	38.7312
DZIP3	2.27647	45.8165
E2F8	2.86409	41.303
EED	3.11691	41.0023
EHMT1	2.23708	36.4757
EP400	1.15558	48.1455
EPC1	2.99499	47.1153
ESPL1	3.49206	61.8929
ESR2	3.70045	36.7584
EZH2	1.18809	41.815
FAM175A	11.7742	42.8663
GINS1	3.08606	34.7625
GMNN	5.58	73.1914
H1F0	3.96867	43.7845
H2AFY2	3.5098	44.3209
HDAC1	2.61644	41.5799
HDAC2	1.13552	37.612
HDAC3	8.45139	45.3802
HDAC4	1.71073	43.5385
HDAC6	2.48307	40.2781
HDAC7	0.905028	40.048
HDAC9	4.72958	34.1996
HIP1	2.09462	42.616
HIP1R	4.46045	39.6144
HLTF	5.04516	48.4026
HMGB2	1.67722	38.1788
HMGB4	1.25704	36.7544
HMGN1	2.43393	43.5563
HNRNPU	2.00376	45.6901
IKBKB	3.25191	32.0852
IKBKE	12.7877	41.4161
INCENP	7.16499	81.1569
ING1	2.79464	38.3076
ING3	2.14299	36.9712
IPO7	3.36159	39.4928
IPO9	4.48352	40.0302
IRAK4	0.551242	35.7034
ISG15	1.8427	38.4157
JAK2	2.99894	44.5591
JARID2	1.62309	42.3899
JMJD1C	1.90394	47.5333
KAT2B	4.33607	43.3333
KAT5	2.51282	41.7015
KDM4D	2.58473	42.0549
KIAA0101	3.57322	43.5588
KIF15	1.605	48.5975
KIF20A	3.07037	44.5593
KIF22	3.70953	42.6877
LARP4	3.36667	37.3675
LARP6	2.57502	34.8219
LDB1	4.52354	37.9798
LMNA	4.53717	31.7002
LMNB2	3.01754	40.0132
LOC642242	3.95933	50.4713
LPCAT1	2.7119	36.4036
LPCAT2	3.41105	35.7856
MACROD1	6.64803	37.9784
MALT1	4.5952	37.9655
MBD1	4.29054	40.584
MBD3	4.54859	42.1016
MCM10	6.15217	70.3634
MCM2	3.95394	39.838
MCM3	1.785	43.6825
MCM4	5.42051	47.4175
MCM5	2.67628	39.9397
MCM6	1.96592	36.8754
MCM7	2.7873	44.7167
MEAF6	3.03993	40.23
MIB1	3.05618	37.9318
MLL	2.98953	42.6401
MORF4	1.2107	34.3549
MORF4L1	6.00264	34.6675
MORF4L2	4.65373	38.0947
MPHOSPH9	3.8347	43.0074
MRFAP1L1	2.47011	41.2908
MYST1	2.03537	38.5498
NAT11	5.60449	37.4922
NAT8L	1.92458	40.569
NCBP1	4.04884	44.2648
NEDD4L	4.33488	41.864
NEK1	1.41908	36.9846
NEK11	2.30894	43.1169
NEK2	7.68122	44.9987
NEK4	7.17249	33.6516
NEK7	5.20229	29.1145
NFKBIL2	3.30602	45.359
NLK	1.0854	39.2143
No siRNA	1.15514	38.1102
NONO	3.82316	42.6989
NSMCE2	5.22514	43.9235
NUMA1	3.11021	40.1783
NUP133	2.86901	36.117
NUP153	1.12673	40.598
NUP210	4.7109	44.0296
NUP214	6.55402	45.0113
NUP35	1.38149	44.3796
NUP62	6.91843	48.3021
NUSAP1	6.78933	43.855
ORC2L	2.95017	41.5122
ORC3L	4.17143	41.9343
ORC4L	4.21753	40.329
ORC5L	1.07583	37.9879
ORC6L	2.74269	40.7612
OTUB1	3.75794	40.4486
OTUB2	0.539275	53.3127
PAF1	1.89419	48.2988
PCID2	1.44553	44.7763
PCNA	4.70736	55.9171
PIAS1	6.60643	42.2129
PIAS4	1.08212	40.4283
PLK4	5.4594	38.1067
PML	1.67756	40.358
PPARG	8.18458	54.8276
PPP1R10	1.76651	43.0467
PPP1R8	7.28078	40.0023
PRC1	5.28552	39.7241
PRKCA	1.82917	36.3982
PRKCB	2.13533	36.6896
PRKCG	4.0282	40.572
PRKCH	2.38265	38.7442
PRKDC	2.78049	40.0203
PSMA3	20.6685	28.5562
PSMB5	31.4532	43.2054
PSMC3	17.8396	43.8953
PSMD1	19.2931	42.6552
PSMD4	5.12048	44.9384
PSMD9	1.48718	42.9936
PTAFR	1.75897	43.5272
RBBP8	8.55046	51.4822
RBMX	4.32308	49.2853
RCC1	2.48439	41.4456
RFWD3	2.04872	44.5893
RNF11	3.13012	37.9952
RNF115	3.46154	46.6184
RNF146	2.22616	39.1671
RNF168	0.107261	44.2328
RNF169	0.740506	42.8207
RNF20	6.86296	28.2939
RNF34	4.13339	36.2749
RNF4	4.30336	34.4951
RNF40	3.89037	38.5405
RNF8	0.190894	43.1865
RREB1	3.65358	48.0683
RUVBL1	7.22758	39.1553
RUVBL2	14.048	27.7043
SAFB	3.22537	41.755
SAFB2	4.54242	41.3242
SAP18	3.63766	41.7152
SATB1	4.85473	40.991
SATB2	5.94311	37.9087
SENP1	2.81997	35.4612
SENP3	2.38189	38.6868
SENP5	1.77975	39.1909
SERBP1	1.51606	41.4722
SERPINH1	1.35541	45.2841
SETBP1	1.20601	42.765
SETD8	4.96262	54.9944
SETDB1	1.51875	37.0686
SFRS11	1.65062	42.566
SH2D2A	10.722	40.1225
SIN3A	4.48808	40.3251
SIN3B	4.11915	42.1726
SIRT1	6.31459	39.304
SIRT2	2.32187	40.624
SIRT4	1.78594	37.9276
SIRT6	0.600769	36.6169
SIRT7	1.11484	40.4323
SiSel_NC1	2.85187	41.5292
SLTM	1.69633	40.3193
SMARCA5	2.20323	39.2758
SMARCC1	1.94091	41.359
SMARCC2	2.84055	41.4922
SMC1A	1.74888	41.6211
SMC2	1.50814	29.1186
SMC3	0.529018	46.1797
SMC5	1.19892	43.2242
SMC6	4.70322	45.75
SMPD2	4.17268	40.0235
SQSTM1	2.14143	44.8742
SSRP1	2.72212	42.2708
SSSCA1	3.56432	40.1942
STIP1	4.68772	40.076
SUDS3	5.69651	36.701
SUV39H1	5.87329	41.3118
SUZ12	19.1291	35.6865
TAF1B	8.16837	44.8406
TAF4	3.0208	42.8447
TBK1	9.24973	36.5762
TET1	3.48852	43.7286
TET2	3.79755	34.0476
TET3	3.06707	39.2459
THRB	1.31054	40.491
TIPIN	2.36245	32.3745
TLK2	1.07401	35.1751
TP53	1.09022	40.6513
TP53BP1	0.0800124	40.7541
TRIM10	0.634046	39.5312
TRIM21	4.68325	39.2573
TRIM23	7.03426	39.7741
TRIM25	4.73454	32.8475
TRIM28	2.39782	43.62
TRIM32	6.39037	37.1583
TRIP12	8.30881	30.9197
TRRAP	3.24777	49.6736
UBA1	2.74502	35.0309
UBB	1.19492	41.0847
UBE2E1	1.80736	35.6158
UBE2E2	2.44964	34.927
UBE2M	5.61947	38.4137
UBE2N	3.03485	37.5652
UBE2T	1.39182	46.9932
UBOX5	1.59091	40.3523
UBR5	5.48319	38
UBTD2	6.40942	38.6896
UIMC1	7.11698	36.9226
USP1	2.69602	33.8665
USP20	2.5539	36.7213
USP21	1.92348	40.022
USP3	9.57605	41.5641
USP33	3.45743	41.0059
USP34	0.98642	41.8679
USP45	4.04472	41.2988
USP5	0.936571	42.1695
USP8	4.05303	39.2595
VHL	10.8231	42.7579
VIM	1.92424	39.6364
XAF1	6.26003	39.4093
XIAP	5.81705	44.5716
XPO1	9.42764	47.0764
YOD1	1.82588	45.0599
ZBTB11	7.86815	39.7644
ZNF462	4.01894	46.4192
