# Supplementary material for: CHD7 and 53BP1 regulate distinct pathways for the re-ligation of DNA double-strand breaks
Source: Nat Commun. 2020 Nov 13;11:5775. doi: 10.1038/s41467-020-19502-5 (PMC7666215; doi:10.1038/s41467-020-19502-5)
Supplement: Supplementary file 4 — Supplementary Data 2 [file 41467_2020_19502_MOESM4_ESM.xlsx]

## Sheet: Sheet1
Supplementary Data 2: RNA sequencing analysis of HEK293T cells
transfected with control Luciferase siRNA or siRNAs against CHD7
The adjusted p-value takes into account the false discovery rate (FDR).
An FDR-adjusted p-value of 0.05 implies that 5% of the statistically significant tests are false positives.
Infinite fold change refers to a ratio calculated by dividing with an expression value that eqauls to 0.
Ensembl gene ID	Gene	Fold change	Log2 fold change	p-value	Adjusted p-value
ENSG00000171316	CHD7	0.322526	-1.63251	1.55654e-32	7.79376e-28
ENSG00000182168	UNC5C	0.456289	-1.13198	1.7881e-17	4.47661e-13
ENSG00000006283	CACNA1G	0.464617	-1.10589	9.25905e-11	1.54537e-06
ENSG00000130255	RPL36	2.13572	1.09472	1.64049e-10	2.05352e-06
ENSG00000176043	RP1-146I3.1	2.01768	1.0127	2.39223e-10	2.39563e-06
ENSG00000229191	RP11-168O16.1	0.36188	-1.46642	5.1235e-10	4.27565e-06
ENSG00000185008	ROBO2	0.570847	-0.808823	7.72048e-10	5.52246e-06
ENSG00000091136	LAMB1	0.599384	-0.738447	2.35251e-09	9.816e-06
ENSG00000165806	CASP7	0.592549	-0.754994	1.70137e-09	9.816e-06
ENSG00000171617	ENC1	1.78599	0.836722	2.26889e-09	9.816e-06
ENSG00000227051	C14orf132	0.588115	-0.765829	2.13436e-09	9.816e-06
ENSG00000231607	DLEU2	0.554798	-0.849966	2.08416e-09	9.816e-06
ENSG00000170421	KRT8	2.14767	1.10277	4.18987e-09	1.61378e-05
ENSG00000226082	RP11-24H1.1	2.63282	1.39661	7.61423e-09	2.54168e-05
ENSG00000241360	PDXP	1.81235	0.857861	7.42994e-09	2.54168e-05
ENSG00000256674	RP11-172C16.4	0.555209	-0.848897	1.1e-08	3.43992e-05
ENSG00000168542	COL3A1	0.486183	-1.04043	1.54715e-08	4.43787e-05
ENSG00000189184	PCDH18	0.591581	-0.757352	1.684e-08	4.43787e-05
ENSG00000203685	C1orf95	0.402169	-1.31413	1.61898e-08	4.43787e-05
ENSG00000180422	LINC00304	16.2716	4.02429	1.87249e-08	4.68786e-05
ENSG00000197921	HES5	0.32614	-1.61644	2.93696e-08	7.0027e-05
ENSG00000115561	CHMP3	0.612961	-0.706132	3.12674e-08	7.11631e-05
ENSG00000116717	GADD45A	2.322	1.21537	3.84568e-08	8.37204e-05
ENSG00000125355	TMEM255A	0.584095	-0.775726	4.22892e-08	8.82277e-05
ENSG00000138757	G3BP2	0.628789	-0.669353	5.37184e-08	0.000103451
ENSG00000231984	RP11-2L13.1	0.272752	-1.87434	5.35319e-08	0.000103451
ENSG00000261559	RP11-1H8.3	0.513447	-0.961712	6.36404e-08	0.00011802
ENSG00000004864	SLC25A13	0.630826	-0.664686	7.45231e-08	0.000133266
ENSG00000111817	DSE	0.619808	-0.690107	8.36553e-08	0.000144438
ENSG00000183023	SLC8A1	0.494809	-1.01506	9.409e-08	0.000157039
ENSG00000185924	RTN4RL1	0.564706	-0.824428	1.06933e-07	0.000172717
ENSG00000256618	MTRNR2L1	1.79389	0.843092	1.15349e-07	0.000180488
ENSG00000215105	TTC3P1	0.632771	-0.660244	1.31647e-07	0.000199748
ENSG00000013619	MAMLD1	0.571177	-0.807989	1.74585e-07	0.000249095
ENSG00000166073	GPR176	0.574814	-0.798833	1.79094e-07	0.000249095
ENSG00000261613	RP11-20I23.13	2.02773	1.01987	1.70469e-07	0.000249095
ENSG00000256045	MTRNR2L10	1.89689	0.923639	1.93551e-07	0.000261927
ENSG00000239830	RPS4XP22	1.63857	0.71244	1.99436e-07	0.000262788
ENSG00000204366	ZBTB12	0.596642	-0.745062	2.21288e-07	0.000284105
ENSG00000102755	FLT1	0.617399	-0.695724	2.31766e-07	0.000290119
ENSG00000176531	PHLDB3	1.6958	0.761965	2.47579e-07	0.000302355
ENSG00000213361	RP4-778K6.1	1.86853	0.901904	2.56912e-07	0.000306282
ENSG00000226549	SCDP1	0.626996	-0.673472	2.86221e-07	0.000333288
ENSG00000237801	AMDP1	0.622134	-0.684702	2.98e-07	0.000339115
ENSG00000106688	SLC1A1	0.61523	-0.700803	3.08924e-07	0.000343737
ENSG00000060303	RPS17P5	1.8582	0.893908	3.44393e-07	0.000374872
ENSG00000131389	SLC6A6	0.634894	-0.655412	3.58598e-07	0.000382029
ENSG00000071575	TRIB2	0.6221	-0.684783	5.13634e-07	0.000535795
ENSG00000231549	USMG5P1	0.634531	-0.656237	5.62255e-07	0.000574544
ENSG00000116652	DLEU2L	0.490145	-1.02872	7.18922e-07	0.000709488
ENSG00000174705	SH3PXD2B	0.648076	-0.625764	7.22651e-07	0.000709488
ENSG00000174307	PHLDA3	2.5085	1.32683	7.92148e-07	0.000762762
ENSG00000239911	PRKAG2-AS1	0.612457	-0.707319	8.62069e-07	0.000814427
ENSG00000181458	TMEM45A	0.638989	-0.646136	1.05347e-06	0.000976816
ENSG00000160789	LMNA	1.53663	0.619767	1.11033e-06	0.00100652
ENSG00000166997	CNPY4	0.631883	-0.662271	1.1257e-06	0.00100652
ENSG00000101680	LAMA1	0.651504	-0.618154	1.2266e-06	0.00107749
ENSG00000176871	WSB2	1.55208	0.634205	1.249e-06	0.00107826
ENSG00000185585	OLFML2A	0.432614	-1.20885	1.36156e-06	0.00115551
ENSG00000197149	RP11-452G18.2	1.59793	0.676207	1.46323e-06	0.00122109
ENSG00000075618	FSCN1	0.659497	-0.600562	1.55833e-06	0.00125066
ENSG00000168671	UGT3A2	0.574811	-0.79884	1.5736e-06	0.00125066
ENSG00000233461	RP11-295G20.2	0.640471	-0.642795	1.57e-06	0.00125066
ENSG00000158985	CDC42SE2	1.93522	0.9525	1.81791e-06	0.00140985
ENSG00000272520	CTD-2044J15.2	0.576272	-0.795177	1.8302e-06	0.00140985
ENSG00000084764	MAPRE3	1.61375	0.690419	2.11018e-06	0.00159279
ENSG00000134986	NREP	0.653529	-0.613677	2.16312e-06	0.00159279
ENSG00000151917	BEND6	0.401477	-1.31661	2.15952e-06	0.00159279
ENSG00000079337	RAPGEF3	2.33436	1.22303	2.25967e-06	0.00163977
ENSG00000121966	CXCR4	0.636565	-0.651621	2.50016e-06	0.00178836
ENSG00000226072	AC016772.4	0.573529	-0.802061	2.965e-06	0.00209099
ENSG00000243250	RPS6P16	2.05425	1.03861	3.08574e-06	0.00214592
ENSG00000260804	RP11-566E18.3	0.618577	-0.692975	3.15768e-06	0.00216586
ENSG00000105866	SP4	0.659922	-0.599632	3.301e-06	0.00217288
ENSG00000124532	MRS2	1.50955	0.594117	3.22189e-06	0.00217288
ENSG00000170989	S1PR1	0.580102	-0.785622	3.46611e-06	0.00217288
ENSG00000177595	PIDD	1.70092	0.766317	3.31743e-06	0.00217288
ENSG00000226742	HSBP1L1	0.585769	-0.771596	3.40323e-06	0.00217288
ENSG00000232525	SS18L2P1	0.548206	-0.867209	3.47168e-06	0.00217288
ENSG00000233012	HDAC1P2	0.640774	-0.642112	3.45013e-06	0.00217288
ENSG00000121653	MAPK8IP1	1.52582	0.609584	3.55664e-06	0.00219858
ENSG00000047346	FAM214A	1.56994	0.65071	3.61868e-06	0.00220965
ENSG00000005102	MEOX1	0.333756	-1.58314	4.04987e-06	0.00235792
ENSG00000164938	TP53INP1	2.45577	1.29618	4.03456e-06	0.00235792
ENSG00000167658	EEF2	1.49554	0.580671	4.04577e-06	0.00235792
ENSG00000269937	RP11-20I23.8	1.68595	0.753565	3.9645e-06	0.00235792
ENSG00000255823	MTRNR2L8	1.52972	0.613263	4.26345e-06	0.00245374
ENSG00000075290	WNT8B	0.519563	-0.944631	4.41476e-06	0.00251195
ENSG00000083799	CYLD	1.62732	0.7025	4.61518e-06	0.00253941
ENSG00000103174	NAGPA	1.54547	0.628045	4.59288e-06	0.00253941
ENSG00000172667	ZMAT3	2.07588	1.05372	4.60971e-06	0.00253941
ENSG00000253541	SEPT10P1	0.624651	-0.678878	4.83138e-06	0.00262948
ENSG00000100027	YPEL1	1.95188	0.964863	4.9964e-06	0.00269005
ENSG00000105137	SYDE1	1.51308	0.597492	5.20151e-06	0.00277069
ENSG00000147082	CCNB3	0.604654	-0.725818	5.67238e-06	0.0028849
ENSG00000179157	RPS2P28	1.88616	0.915454	5.58731e-06	0.0028849
ENSG00000198948	MFAP3L	0.655499	-0.609334	5.62948e-06	0.0028849
ENSG00000224025	RP11-274B18.3	0.386497	-1.37147	5.54726e-06	0.0028849
ENSG00000237514	PTP4A1P7	0.569848	-0.81135	5.704e-06	0.0028849
ENSG00000213363	RPS3P6	1.53472	0.617971	6.10622e-06	0.00305745
ENSG00000075213	SEMA3A	0.63992	-0.644036	6.464e-06	0.00317312
ENSG00000227128	LBX1-AS1	1.59091	0.669849	6.42656e-06	0.00317312
ENSG00000106771	TMEM245	1.7475	0.805296	6.54686e-06	0.0031826
ENSG00000267182	RP11-382N13.5	2.2248	1.15367	6.69922e-06	0.00322535
ENSG00000235416	RP3-339A18.3	0.595574	-0.747649	6.81991e-06	0.00325219
ENSG00000100284	TOM1	1.49638	0.581476	7.432e-06	0.00351066
ENSG00000074410	CA12	0.62712	-0.673186	7.6494e-06	0.00353254
ENSG00000091986	CCDC80	0.603073	-0.729595	7.72029e-06	0.00353254
ENSG00000214077	GNAQP1	0.5587	-0.839854	7.76057e-06	0.00353254
ENSG00000225715	RP11-325E14.5	0.657882	-0.604099	7.65836e-06	0.00353254
ENSG00000115762	PLEKHB2	0.67514	-0.566741	7.99819e-06	0.00360791
ENSG00000164898	C7orf55	0.64933	-0.622976	8.52751e-06	0.00374545
ENSG00000239305	RNF103	1.52047	0.604521	8.49815e-06	0.00374545
ENSG00000243167	RPS10P28	1.63683	0.710902	8.51438e-06	0.00374545
ENSG00000253931	RP11-909N17.2	10.2714	3.36057	8.83473e-06	0.00384664
ENSG00000229891	Z83851.1	0.61198	-0.708444	9.19849e-06	0.0039705
ENSG00000196604	POTEF	0.536768	-0.897628	9.42571e-06	0.0040338
ENSG00000272449	RP3-395M20.12	0.588486	-0.76492	9.56977e-06	0.00406075
ENSG00000126254	RBM42	1.47505	0.560762	9.7836e-06	0.00411659
ENSG00000236349	SUCLG2P2	0.659994	-0.599476	1.01532e-05	0.0042365
ENSG00000243725	TTC4	1.59061	0.669576	1.09044e-05	0.00451234
ENSG00000118276	B4GALT6	0.643713	-0.63551	1.17436e-05	0.0047144
ENSG00000159307	SCUBE1	0.600181	-0.736531	1.17693e-05	0.0047144
ENSG00000169253	RP11-220D10.1	1.76679	0.821131	1.15418e-05	0.0047144
ENSG00000231991	ANXA2P2	0.681974	-0.552212	1.17539e-05	0.0047144
ENSG00000253866	TMEM97P2	0.442411	-1.17654	1.23439e-05	0.00486671
ENSG00000270706	CTD-2301A4.5	0.676608	-0.563608	1.23102e-05	0.00486671
ENSG00000170324	FRMPD2	5.50293	2.4602	1.26289e-05	0.00494017
ENSG00000230564	CALM1P2	0.639138	-0.6458	1.31569e-05	0.00506974
ENSG00000256093	RP11-158L12.2	0.564485	-0.824993	1.31626e-05	0.00506974
ENSG00000250208	FZD10-AS1	0.578436	-0.78977	1.45324e-05	0.0055546
ENSG00000130723	PRRC2B	1.45424	0.54027	1.55453e-05	0.0058524
ENSG00000241316	RP11-81N13.1	0.471976	-1.08321	1.55084e-05	0.0058524
ENSG00000213875	AC005019.2	1.98884	0.991929	1.65507e-05	0.00618439
ENSG00000168461	RAB31	0.6865	-0.542668	1.68331e-05	0.00619744
ENSG00000173376	NDNF	0.584943	-0.773633	1.68315e-05	0.00619744
ENSG00000171517	LPAR3	0.639472	-0.645046	1.72617e-05	0.00630883
ENSG00000027075	PRKCH	0.661988	-0.595122	1.796e-05	0.00649367
ENSG00000226284	ARPC3P1	0.657831	-0.60421	1.80268e-05	0.00649367
ENSG00000184564	SLITRK6	0.421009	-1.24808	1.83911e-05	0.00657758
ENSG00000124067	SLC12A4	1.72585	0.787304	1.86405e-05	0.00660311
ENSG00000156298	TSPAN7	0.573199	-0.802893	1.87262e-05	0.00660311
ENSG00000156096	UGT2B4	0.426203	-1.23039	1.93538e-05	0.00677669
ENSG00000052749	RRP12	1.45449	0.540511	1.98631e-05	0.0069067
ENSG00000080031	PTPRH	2.49822	1.3209	2.02223e-05	0.00698294
ENSG00000272599	RP11-152N13.16	0.649976	-0.621541	2.03613e-05	0.00698294
ENSG00000038427	VCAN	0.696911	-0.520953	2.14833e-05	0.00726818
ENSG00000251211	RP11-889L3.4	0.599879	-0.737257	2.13427e-05	0.00726818
ENSG00000167778	SPRYD3	1.62795	0.70306	2.23734e-05	0.00746838
ENSG00000247157	RP11-434C1.1	0.500284	-0.99918	2.22462e-05	0.00746838
ENSG00000159186	AC007383.6	0.684621	-0.546622	2.36706e-05	0.00784909
ENSG00000173846	PLK3	2.19463	1.13398	2.42227e-05	0.00797932
ENSG00000141933	TPGS1	1.82879	0.87089	2.49204e-05	0.00815547
ENSG00000214121	TDPX2	0.684455	-0.546972	2.5198e-05	0.00819277
ENSG00000197635	DPP4	0.623069	-0.682537	2.62819e-05	0.00849007
ENSG00000227850	SEPT2P1	0.676621	-0.56358	2.66994e-05	0.00856967
ENSG00000229817	RP11-78H18.2	0.656903	-0.606248	2.80233e-05	0.00893731
ENSG00000230444	TFAMP1	0.598273	-0.741123	2.82885e-05	0.00896478
ENSG00000242474	AC093627.9	0.610173	-0.712709	2.85664e-05	0.00899591
ENSG00000123685	BATF3	0.677925	-0.560802	2.96037e-05	0.00925511
ENSG00000250193	RP11-419L4.1	13.5249	3.75755	2.97592e-05	0.00925511
ENSG00000215796	RP11-551G24.2	0.644299	-0.634198	3.02259e-05	0.00934224
ENSG00000269028	MTRNR2L12	1.47095	0.55675	3.0499e-05	0.00936879
ENSG00000143387	CTSK	1.75074	0.807964	3.11738e-05	0.00951771
ENSG00000231443	AC024937.6	0.526462	-0.925599	3.19291e-05	0.00968923
ENSG00000214108	TPT1P5	1.93733	0.95407	3.2994e-05	0.00995206
ENSG00000101782	RIOK3	1.45306	0.539093	3.3411e-05	0.0100175
ENSG00000213495	RP11-416L21.1	2.83696	1.50434	3.41478e-05	0.0101775
ENSG00000184005	ST6GALNAC3	0.675458	-0.566061	3.61245e-05	0.0105777
ENSG00000226405	RP5-984P4.1	0.606956	-0.720335	3.60272e-05	0.0105777
ENSG00000270672	MTRNR2L6	1.75477	0.811284	3.61027e-05	0.0105777
ENSG00000175793	SFN	4.33245	2.11518	3.71767e-05	0.0108225
ENSG00000152270	PDE3B	0.688863	-0.537711	3.75301e-05	0.0108622
ENSG00000116667	C1orf21	0.701916	-0.510629	3.80708e-05	0.0109554
ENSG00000064393	HIPK2	0.690723	-0.533821	3.89137e-05	0.0110707
ENSG00000235449	RP11-480I12.2	0.676971	-0.562834	3.88892e-05	0.0110707
ENSG00000250526	CCT6P2	0.694567	-0.525815	4.09899e-05	0.0115955
ENSG00000003989	SLC7A2	0.698521	-0.517624	4.19035e-05	0.0117215
ENSG00000256222	MTRNR2L3	2.13235	1.09244	4.18444e-05	0.0117215
ENSG00000258445	RP11-307P22.1	0.696911	-0.520955	4.26654e-05	0.0118683
ENSG00000162032	SPSB3	1.47487	0.560592	4.29463e-05	0.0118727
ENSG00000263235	RP11-461A8.4	0.556964	-0.844343	4.31552e-05	0.0118727
ENSG00000120889	TNFRSF10B	1.55432	0.636284	4.37584e-05	0.0119728
ENSG00000137210	TMEM14B	0.687631	-0.540294	4.46336e-05	0.0121459
ENSG00000188612	SUMO2	0.704912	-0.504484	4.53509e-05	0.0122744
ENSG00000165997	ARL5B	0.707108	-0.499997	4.64474e-05	0.0125036
ENSG00000106004	HOXA5	1.42756	0.513553	4.71559e-05	0.0125055
ENSG00000167995	BEST1	2.30754	1.20636	4.72036e-05	0.0125055
ENSG00000177855	CACYBPP2	0.706547	-0.501142	4.6961e-05	0.0125055
ENSG00000205542	TMSB4X	0.695621	-0.523626	4.99107e-05	0.0130842
ENSG00000249072	RP11-777B9.5	2.09686	1.06823	4.97513e-05	0.0130842
ENSG00000105953	OGDH	0.697346	-0.520053	5.0614e-05	0.0131994
ENSG00000061918	GUCY1B3	0.696297	-0.522226	5.13481e-05	0.0133215
ENSG00000254471	RP11-885L14.1	0.673626	-0.56998	5.28611e-05	0.0136433
ENSG00000138944	KIAA1644	0.686378	-0.542924	5.34978e-05	0.0137369
ENSG00000074842	C19orf10	1.42577	0.511744	5.37752e-05	0.0137376
ENSG00000183873	SCN5A	0.675164	-0.566691	5.63757e-05	0.0143289
ENSG00000110013	SIAE	0.687404	-0.54077	5.67219e-05	0.0143376
ENSG00000131471	AOC3	2.06109	1.04341	5.73306e-05	0.0143376
ENSG00000135074	ADAM19	1.49615	0.581254	5.69963e-05	0.0143376
ENSG00000196296	ATP2A1	1.78879	0.838987	5.75554e-05	0.0143376
ENSG00000116604	MEF2D	1.43912	0.525182	5.90896e-05	0.0146469
ENSG00000258727	RP11-66N24.3	1.70891	0.773075	5.96723e-05	0.0147185
ENSG00000143858	SYT2	0.635073	-0.655005	6.04821e-05	0.0147727
ENSG00000254618	TMED10P1	0.650878	-0.619542	6.02629e-05	0.0147727
ENSG00000162734	PEA15	1.42083	0.506736	6.1878e-05	0.0150403
ENSG00000149541	B3GAT3	1.47329	0.559045	6.31162e-05	0.01518
ENSG00000168477	TNXB	1.96889	0.977381	6.30824e-05	0.01518
ENSG00000227965	AC098592.6	0.577842	-0.791254	6.33626e-05	0.01518
ENSG00000225246	RPS2P1	2.01071	1.00771	6.53651e-05	0.0155852
ENSG00000224497	RPL36P4	2.59096	1.37349	6.66644e-05	0.0158197
ENSG00000106610	STAG3L4	0.690537	-0.534209	6.76097e-05	0.0159683
ENSG00000239264	TXNDC5	1.47113	0.55693	6.84433e-05	0.0160893
ENSG00000070214	SLC44A1	0.710066	-0.493975	7.01945e-05	0.0164239
ENSG00000097021	ACOT7	1.42276	0.508688	7.25275e-05	0.0167351
ENSG00000139329	LUM	0.411385	-1.28144	7.24053e-05	0.0167351
ENSG00000181026	AEN	1.62065	0.696577	7.20919e-05	0.0167351
ENSG00000167487	KLHL26	1.51209	0.596545	7.31279e-05	0.0167963
ENSG00000226646	RPL7P37	2.21858	1.14964	7.35668e-05	0.0168199
ENSG00000268556	AC012360.1	4.68493	2.22803	7.48226e-05	0.0170293
ENSG00000116785	CFHR3	0.540465	-0.887727	7.56321e-05	0.0170585
ENSG00000214147	RP11-332P22.2	0.679181	-0.558132	7.54612e-05	0.0170585
ENSG00000054277	OPN3	0.672225	-0.572985	7.73466e-05	0.0170968
ENSG00000185250	PPIL6	0.624728	-0.6787	7.67996e-05	0.0170968
ENSG00000213641	RPL7AP4	1.72093	0.783192	7.75092e-05	0.0170968
ENSG00000230993	RPL12P15	1.95002	0.963492	7.73383e-05	0.0170968
ENSG00000249784	SCARNA22	2.02239	1.01606	7.69728e-05	0.0170968
ENSG00000010327	STAB1	2.12163	1.08517	7.89592e-05	0.017115
ENSG00000137075	RNF38	1.42745	0.513438	7.86946e-05	0.017115
ENSG00000170915	PAQR8	0.6916	-0.531991	7.83489e-05	0.017115
ENSG00000258262	RP11-693J15.3	0.638762	-0.64665	7.8064e-05	0.017115
ENSG00000271533	RP3-368A4.6	0.594519	-0.750205	8.01132e-05	0.0172903
ENSG00000055163	CYFIP2	1.43428	0.520332	8.13227e-05	0.0173209
ENSG00000168772	CXXC4	0.64821	-0.625467	8.23306e-05	0.0173209
ENSG00000184371	CSF1	1.48169	0.567246	8.0639e-05	0.0173209
ENSG00000196183	RPS2P4	1.50746	0.592119	8.19507e-05	0.0173209
ENSG00000213625	LEPROT	0.706874	-0.500474	8.22802e-05	0.0173209
ENSG00000229248	WBP2P1	16.178	4.01596	8.14001e-05	0.0173209
ENSG00000266993	RP4-657D16.3	2.374	1.24732	8.31332e-05	0.0174166
ENSG00000105327	BBC3	1.49248	0.577709	8.54022e-05	0.0175974
ENSG00000176046	NUPR1	2.52715	1.33751	8.51207e-05	0.0175974
ENSG00000213290	PGK1P2	0.66457	-0.589508	8.44877e-05	0.0175974
ENSG00000224738	AC099850.1	0.596339	-0.745795	8.48337e-05	0.0175974
ENSG00000090238	YPEL3	1.83547	0.876147	8.86567e-05	0.0176423
ENSG00000105810	CDK6	0.702375	-0.509687	8.81791e-05	0.0176423
ENSG00000111057	KRT18	1.41027	0.495974	8.67878e-05	0.0176423
ENSG00000145721	LIX1	0.366964	-1.44629	8.90823e-05	0.0176423
ENSG00000160255	ITGB2	2.43036	1.28117	8.76627e-05	0.0176423
ENSG00000164061	BSN	1.95661	0.96836	8.91436e-05	0.0176423
ENSG00000175087	PDIK1L	1.43509	0.521138	8.88827e-05	0.0176423
ENSG00000236248	AC104389.32	0.522238	-0.937219	8.68495e-05	0.0176423
ENSG00000255210	RP11-344L21.1	0.688248	-0.539	8.62641e-05	0.0176423
ENSG00000260766	RP11-226L15.5	0.619456	-0.690926	8.78815e-05	0.0176423
ENSG00000128342	LIF	3.27399	1.71105	9.09064e-05	0.017684
ENSG00000131080	EDA2R	2.26019	1.17644	9.0508e-05	0.017684
ENSG00000223861	RP11-74C1.2	1.69892	0.764617	9.11199e-05	0.017684
ENSG00000235823	LINC00263	0.641452	-0.640586	9.01208e-05	0.017684
ENSG00000258563	PSMA3P	0.649146	-0.623386	9.01878e-05	0.017684
ENSG00000237897	RP11-90H3.2	0.681872	-0.552427	9.31101e-05	0.0179312
ENSG00000249987	RPS4XP20	1.65668	0.728292	9.29363e-05	0.0179312
ENSG00000144908	ALDH1L1	1.85989	0.895219	9.39083e-05	0.0179469
ENSG00000243256	RPL30P14	0.690261	-0.534785	9.38889e-05	0.0179469
ENSG00000270385	GS1-21A4.2	1.93279	0.950685	9.49373e-05	0.0180745
ENSG00000204498	NFKBIL1	1.45263	0.538664	9.79806e-05	0.0185833
ENSG00000234450	AC005534.6	1.75598	0.812273	9.8404e-05	0.0185932
ENSG00000215386	LINC00478	0.590938	-0.75892	9.93207e-05	0.0186958
ENSG00000089351	GRAMD1A	1.4068	0.492416	9.99826e-05	0.0187499
ENSG00000257267	ZNF271	0.710033	-0.494043	0.000101008	0.0188716
ENSG00000100647	KIAA0247	1.44009	0.52616	0.000101556	0.0189033
ENSG00000136159	NUDT15	0.657623	-0.604667	0.000102276	0.0189669
ENSG00000213820	RPL13P2	1.50501	0.589777	0.000104642	0.0192406
ENSG00000221986	MYBPHL	5.00885	2.32448	0.000104331	0.0192406
ENSG00000259619	RP11-390M11.1	0.594102	-0.751218	0.000104905	0.0192406
ENSG00000200534	SNORA33	0.608199	-0.717384	0.000106407	0.0194449
ENSG00000158445	KCNB1	2.68365	1.42419	0.000107082	0.019497
ENSG00000272221	XXbac-BPG181B23.7	0.625452	-0.677028	0.000107632	0.0195263
ENSG00000248278	SUMO2P17	0.646652	-0.628938	0.000109176	0.0197348
ENSG00000160469	BRSK1	1.53335	0.616685	0.000111996	0.0200935
ENSG00000237161	RP11-32B5.1	0.676927	-0.562928	0.00011188	0.0200935
ENSG00000249069	LINC01033	0.458271	-1.12573	0.000112364	0.0200935
ENSG00000196576	PLXNB2	1.48565	0.571097	0.000115168	0.0205216
ENSG00000036448	MYOM2	1.45673	0.542737	0.000116894	0.0206776
ENSG00000177542	SLC25A22	1.42353	0.509468	0.000118108	0.0206776
ENSG00000197140	ADAM32	1.99011	0.992846	0.000116679	0.0206776
ENSG00000214111	RP1-258N20.3	0.602315	-0.731409	0.000118048	0.0206776
ENSG00000229644	NAMPTL	0.706655	-0.500921	0.000118072	0.0206776
ENSG00000200434	RNA5-8SP2	1.7135	0.776948	0.000120565	0.0209984
ENSG00000210100	MT-TI	1.82844	0.87061	0.000120779	0.0209984
ENSG00000120675	DNAJC15	0.501702	-0.995097	0.000121935	0.0210979
ENSG00000139437	TCHP	1.41807	0.503927	0.000122195	0.0210979
ENSG00000233639	LINC01158	0.648745	-0.624276	0.000123481	0.0212468
ENSG00000158717	RNF166	1.42198	0.507897	0.00012539	0.0215014
ENSG00000135245	HILPDA	0.707076	-0.500062	0.000126017	0.0215351
ENSG00000179588	ZFPM1	1.70963	0.77368	0.000126718	0.0215813
ENSG00000223393	RP5-858B6.3	0.407435	-1.29536	0.000127703	0.0216753
ENSG00000108960	MMD	0.708195	-0.497781	0.000128812	0.0217897
ENSG00000080007	DDX43	7.73039	2.95054	0.000131544	0.0218097
ENSG00000134109	EDEM1	1.40753	0.493161	0.000131223	0.0218097
ENSG00000138613	APH1B	0.620407	-0.688712	0.000130138	0.0218097
ENSG00000164855	TMEM184A	2.74849	1.45864	0.000130504	0.0218097
ENSG00000185002	RFX6	0.484448	-1.04559	0.000129809	0.0218097
ENSG00000261774	RP11-328J14.2	0.64596	-0.630483	0.00013109	0.0218097
ENSG00000206053	HN1L	0.720645	-0.472639	0.000132015	0.0218155
ENSG00000257569	GSTP1P1	0.60942	-0.714491	0.000133443	0.0219791
ENSG00000132541	HRSP12	0.513167	-0.9625	0.000135226	0.0221996
ENSG00000072401	UBE2D1	0.709466	-0.495194	0.000138253	0.0226225
ENSG00000237922	RP11-478H16.1	0.614052	-0.703567	0.000139284	0.0226619
ENSG00000242689	CNTF	0.508614	-0.975358	0.000139399	0.0226619
ENSG00000204934	ATP6V0E2-AS1	0.697543	-0.519646	0.000140381	0.0227476
ENSG00000181396	OGFOD3	1.40733	0.492961	0.00014247	0.0230117
ENSG00000103056	SMPD3	2.23609	1.16098	0.0001453	0.0233934
ENSG00000234664	HMGN2P5	0.718317	-0.477308	0.000146968	0.023586
ENSG00000205707	LYRM5	0.702607	-0.50921	0.000148533	0.023761
ENSG00000063177	RPL18	1.38978	0.474859	0.00015131	0.0239755
ENSG00000095596	CYP26A1	0.632521	-0.660815	0.000150893	0.0239755
ENSG00000163531	NFASC	1.78801	0.838353	0.000150411	0.0239755
ENSG00000104731	KLHDC4	1.40794	0.493582	0.000153936	0.0242638
ENSG00000196636	ACN9	0.71704	-0.479875	0.000154099	0.0242638
ENSG00000269903	RP11-571M6.18	0.222188	-2.17015	0.000154616	0.0242689
ENSG00000187210	GCNT1	0.700208	-0.514145	0.00015659	0.0244256
ENSG00000225968	ELFN1	0.558974	-0.839146	0.00015654	0.0244256
ENSG00000168918	INPP5D	3.26551	1.70731	0.000158807	0.0246944
ENSG00000101412	E2F1	1.42208	0.507998	0.000166189	0.0251397
ENSG00000104728	ARHGEF10	0.71095	-0.492181	0.000165622	0.0251397
ENSG00000115289	PCGF1	1.43172	0.517749	0.000165235	0.0251397
ENSG00000122591	FAM126A	0.7247	-0.464544	0.000162786	0.0251397
ENSG00000220494	YAP1P1	0.606168	-0.722211	0.00016476	0.0251397
ENSG00000225215	SMARCE1P1	0.621804	-0.685469	0.000163454	0.0251397
ENSG00000236002	CTB-75G16.1	1.97161	0.979376	0.000166015	0.0251397
ENSG00000239291	RP5-867C24.1	1.80657	0.853251	0.000162235	0.0251397
ENSG00000271870	RP11-97C16.1	0.623596	-0.681316	0.000164634	0.0251397
ENSG00000224274	ENSAP1	0.58643	-0.769968	0.000167853	0.0252415
ENSG00000244165	P2RY11	1.49097	0.576248	0.00016787	0.0252415
ENSG00000214194	LINC00998	0.72087	-0.472188	0.000169627	0.0254293
ENSG00000266707	PSMD7P1	0.685585	-0.544593	0.000170734	0.0255189
ENSG00000130635	COL5A1	0.691616	-0.531958	0.000174086	0.0259424
ENSG00000134824	FADS2	0.718969	-0.475998	0.000177001	0.0260075
ENSG00000143217	PVRL4	3.48107	1.79953	0.000176396	0.0260075
ENSG00000169592	INO80E	1.39081	0.475924	0.000175129	0.0260075
ENSG00000224888	RP5-1142A6.2	3.64848	1.8673	0.000177119	0.0260075
ENSG00000254726	MEX3A	0.718112	-0.47772	0.000175571	0.0260075
ENSG00000185305	ARL15	0.716616	-0.480728	0.000178418	0.0261216
ENSG00000204628	GNB2L1	1.38461	0.469482	0.000180289	0.0263185
ENSG00000213950	RPS10P2	2.15386	1.10692	0.000185083	0.0269398
ENSG00000137343	ATAT1	1.40943	0.495115	0.000185847	0.0269725
ENSG00000152284	TCF7L1	0.672711	-0.571942	0.00018703	0.0270659
ENSG00000099194	SCD	0.72544	-0.463072	0.000191252	0.0275734
ENSG00000246067	RAB30-AS1	0.695063	-0.524785	0.000191639	0.0275734
ENSG00000235175	RPL26P37	1.67931	0.747865	0.000193409	0.0277484
ENSG00000185730	ZNF696	1.45288	0.538917	0.000197241	0.0282174
ENSG00000149599	DUSP15	1.69501	0.761298	0.000199331	0.028435
ENSG00000071462	WBSCR22	1.38556	0.47047	0.000200118	0.0284662
ENSG00000099308	MAST3	1.42038	0.506281	0.000203397	0.0287692
ENSG00000239405	TMED10P2	0.494608	-1.01564	0.000203092	0.0287692
ENSG00000167005	NUDT21	0.729371	-0.455275	0.000204634	0.0288416
ENSG00000249859	PVT1	1.69048	0.757433	0.000205061	0.0288416
ENSG00000106799	TGFBR1	0.725989	-0.461981	0.000205883	0.0288761
ENSG00000132669	RIN2	0.613043	-0.705939	0.000208398	0.0291031
ENSG00000233648	AC010095.6	0.574511	-0.799594	0.000208664	0.0291031
ENSG00000067064	IDI1	0.731211	-0.451641	0.000211243	0.029381
ENSG00000227738	AC092646.2	0.673082	-0.571146	0.000213567	0.0295401
ENSG00000229091	HSPA8P8	0.721728	-0.470473	0.000213503	0.0295401
ENSG00000053254	FOXN3	0.668329	-0.581369	0.000219664	0.029807
ENSG00000164024	METAP1	0.727044	-0.459886	0.000219482	0.029807
ENSG00000205861	C1QTNF9B-AS1	0.587939	-0.766261	0.000217087	0.029807
ENSG00000216676	RP1-15D7.1	1.88923	0.917798	0.000217554	0.029807
ENSG00000232549	SRD5A1P1	0.426639	-1.22891	0.000219279	0.029807
ENSG00000232578	CTC-303L1.1	0.649066	-0.623564	0.000217031	0.029807
ENSG00000235957	COX7CP1	0.710933	-0.492215	0.000218358	0.029807
ENSG00000146083	RNF44	1.39273	0.477912	0.000224794	0.0303817
ENSG00000272068	RP11-284F21.9	23.2882	4.54153	0.000225113	0.0303817
ENSG00000232362	ATP5LP2	0.690585	-0.534109	0.000227415	0.03061
ENSG00000166925	TSC22D4	1.40904	0.494716	0.000229083	0.0307517
ENSG00000255237	RP13-317D12.3	3.9714	1.98965	0.000233403	0.0312479
ENSG00000108405	P2RX1	2.49446	1.31873	0.000235771	0.0314808
ENSG00000021645	NRXN3	0.693707	-0.527602	0.00023734	0.0315389
ENSG00000188801	ZNF322P1	0.709874	-0.494365	0.000237466	0.0315389
ENSG00000204054	LINC00963	0.701663	-0.511151	0.000240007	0.0317921
ENSG00000163975	MFI2	0.687956	-0.539611	0.00024475	0.0323347
ENSG00000170270	C14orf142	0.717693	-0.478562	0.000246984	0.032544
ENSG00000215007	DNAJA1P3	0.719986	-0.47396	0.000247745	0.0325587
ENSG00000196814	MVB12B	1.41084	0.496556	0.00025014	0.0327285
ENSG00000258091	RP11-290L1.6	0.409581	-1.28778	0.000250345	0.0327285
ENSG00000008735	MAPK8IP2	1.72704	0.788298	0.000253911	0.0328822
ENSG00000050344	NFE2L3	0.721654	-0.470621	0.000254804	0.0328822
ENSG00000142655	PEX14	1.39268	0.477869	0.000253174	0.0328822
ENSG00000228196	PTPN2P1	0.658717	-0.602268	0.00025307	0.0328822
ENSG00000250073	RP11-677M14.3	0.526184	-0.92636	0.000254386	0.0328822
ENSG00000142675	CNKSR1	2.25185	1.17111	0.000256615	0.032981
ENSG00000183741	CBX6	1.37709	0.461622	0.000256887	0.032981
ENSG00000232742	RHOQP2	0.659771	-0.599962	0.000259742	0.0332623
ENSG00000224905	AP001347.6	0.601003	-0.734555	0.000262466	0.0335254
ENSG00000173540	GMPPB	1.75196	0.808971	0.000266097	0.0339026
ENSG00000260838	RP11-531A24.3	0.516216	-0.953953	0.000269175	0.0342077
ENSG00000177917	ARL6IP6	0.725532	-0.462888	0.000274503	0.0346931
ENSG00000198221	MLLT4-AS1	0.625023	-0.678019	0.000275197	0.0346931
ENSG00000234080	RP11-183G22.1	1.491	0.576281	0.000275765	0.0346931
ENSG00000234813	RP11-288D15.1	0.462611	-1.11213	0.000274717	0.0346931
ENSG00000188280	FAM230A	5.67975	2.50583	0.000280653	0.0352194
ENSG00000262904	RP11-144N1.1	0.721304	-0.471321	0.000281604	0.0352505
ENSG00000128536	CDHR3	0.672326	-0.572768	0.000285212	0.035613
ENSG00000257680	RP11-367O10.1	0.522677	-0.936007	0.000286875	0.0357316
ENSG00000213253	CTC-250I14.1	2.06238	1.04431	0.000290645	0.0361114
ENSG00000087495	PHACTR3	0.653653	-0.613404	0.000295347	0.0364566
ENSG00000104332	SFRP1	0.446249	-1.16408	0.000295176	0.0364566
ENSG00000120833	SOCS2	0.712934	-0.48816	0.000295608	0.0364566
ENSG00000184363	PKP3	3.10453	1.63438	0.000297688	0.0366229
ENSG00000269994	RP11-276H19.2	0.59841	-0.740794	0.000305005	0.0374311
ENSG00000174080	CTSF	1.38682	0.471784	0.000308638	0.0377844
ENSG00000264736	BDP1P	0.633644	-0.658256	0.000310746	0.0379497
ENSG00000183856	IQGAP3	1.38184	0.466595	0.000312496	0.0379781
ENSG00000230203	CTB-1048E9.7	2.97685	1.57378	0.00031182	0.0379781
ENSG00000176422	SPRYD4	0.71016	-0.493784	0.000315756	0.0380419
ENSG00000236818	ARL5AP2	0.575312	-0.797583	0.000315301	0.0380419
ENSG00000244171	PBX2P1	0.722119	-0.469691	0.00031606	0.0380419
ENSG00000255500	RP11-347H15.2	0.688018	-0.539481	0.000315093	0.0380419
ENSG00000115380	EFEMP1	0.624231	-0.679847	0.000319923	0.0384145
ENSG00000183963	SMTN	1.39919	0.484593	0.000320758	0.0384227
ENSG00000105767	CADM4	1.42616	0.512133	0.000324469	0.0387744
ENSG00000204930	FAM221B	4.22144	2.07774	0.000326439	0.0389169
ENSG00000127663	KDM4B	1.37703	0.46156	0.000327926	0.0390014
ENSG00000213630	RP11-772E11.1	0.666901	-0.584456	0.000329477	0.039093
ENSG00000136826	KLF4	1.47728	0.562946	0.000332115	0.0393128
ENSG00000103485	QPRT	0.701833	-0.5108	0.000338843	0.0393725
ENSG00000119715	ESRRB	0.600656	-0.735389	0.000335084	0.0393725
ENSG00000166317	SYNPO2L	2.14189	1.09888	0.000338745	0.0393725
ENSG00000173157	ADAMTS20	0.695786	-0.523285	0.000335779	0.0393725
ENSG00000226493	RP11-524O24.2	1.81791	0.862282	0.000336588	0.0393725
ENSG00000232380	ZDHHC20P4	0.670221	-0.577291	0.00033891	0.0393725
ENSG00000242858	CTC-484M2.1	1.61586	0.692298	0.000338386	0.0393725
ENSG00000250747	RP11-232L2.1	2.31814	1.21297	0.000338161	0.0393725
ENSG00000169249	ZRSR2	1.41765	0.503503	0.000342611	0.0396232
ENSG00000182718	ANXA2	0.730122	-0.453791	0.000343441	0.0396232
ENSG00000198435	NRARP	0.730133	-0.453769	0.00034275	0.0396232
ENSG00000259479	CTD-2008A1.2	0.712713	-0.488608	0.00034444	0.039647
ENSG00000242571	RPL21P11	0.659326	-0.600936	0.000345948	0.0397292
ENSG00000139508	SLC46A3	1.4229	0.508837	0.000347219	0.039784
ENSG00000265494	RP11-131K5.2	18.4729	4.20733	0.000348179	0.0398029
ENSG00000076770	MBNL3	0.731277	-0.451511	0.00035919	0.0403394
ENSG00000079150	FKBP7	0.655841	-0.608582	0.000358716	0.0403394
ENSG00000138347	MYPN	2.8144	1.49283	0.000356538	0.0403394
ENSG00000185386	MAPK11	2.01109	1.00798	0.000355493	0.0403394
ENSG00000198150	AC135178.1	0.575485	-0.79715	0.000356921	0.0403394
ENSG00000226535	RP11-417L14.1	0.721991	-0.469948	0.000355429	0.0403394
ENSG00000234297	RP11-54D18.4	0.726922	-0.460127	0.000360122	0.0403394
ENSG00000239917	RPS10P16	1.77462	0.827512	0.000359449	0.0403394
ENSG00000254170	CTD-2073O6.1	1.85415	0.890755	0.000354679	0.0403394
ENSG00000237512	UNC5B-AS1	5.94096	2.5707	0.000366563	0.0409691
ENSG00000152804	HHEX	0.705274	-0.503744	0.000368078	0.0410468
ENSG00000181409	AATK	1.57767	0.657795	0.000376525	0.0418956
ENSG00000272986	RP11-46J23.1	0.455853	-1.13336	0.000377426	0.0419027
ENSG00000271043	MTRNR2L2	1.52523	0.609023	0.00037978	0.0420707
ENSG00000165675	ENOX2	0.723699	-0.466539	0.00039639	0.0438138
ENSG00000226972	AC013717.3	1.7293	0.79019	0.000399013	0.0440065
ENSG00000170965	PLAC1	0.681251	-0.553743	0.000402485	0.0442919
ENSG00000198420	FAM115A	0.742126	-0.430264	0.00040692	0.0446524
ENSG00000203791	METTL10	0.690626	-0.534024	0.000407544	0.0446524
ENSG00000237931	RP11-469E19.1	0.697224	-0.520307	0.000408534	0.0446631
ENSG00000244187	TMEM141	0.721386	-0.471156	0.000411625	0.044903
ENSG00000124762	CDKN1A	2.94441	1.55798	0.00041429	0.0450955
ENSG00000254076	CTD-3145H4.1	0.65081	-0.619692	0.000416015	0.045185
ENSG00000183688	FAM101B	0.735233	-0.443727	0.000417045	0.0451988
ENSG00000164967	RPP25L	0.684307	-0.547285	0.000418428	0.0452508
ENSG00000251254	GTF2F2P1	0.629822	-0.666984	0.000419579	0.0452774
ENSG00000228501	RPL15P18	1.41133	0.497056	0.000420656	0.0452961
ENSG00000151131	C12orf45	1.38478	0.469655	0.000423634	0.0455188
ENSG00000143882	ATP6V1C2	0.635463	-0.654121	0.000428733	0.0459681
ENSG00000227615	RP11-864N7.2	0.744628	-0.425408	0.000430192	0.0460259
ENSG00000158055	GRHL3	2.9741	1.57245	0.000432584	0.0461134
ENSG00000235238	SUMO2P1	0.721064	-0.471801	0.000432851	0.0461134
ENSG00000188816	HMX2	0.429514	-1.21922	0.000434336	0.0461734
ENSG00000228149	RPL3P1	1.49664	0.581723	0.000438157	0.0464808
ENSG00000214110	LDHAP4	0.743063	-0.428444	0.000440053	0.0465832
ENSG00000113296	THBS4	0.614855	-0.701682	0.000444629	0.0469684
ENSG00000273311	DGCR11	1.7614	0.81672	0.000448008	0.0472257
ENSG00000234031	RPS3AP44	2.08885	1.06271	0.000450587	0.0473977
ENSG00000104904	OAZ1	1.40294	0.488453	0.000456494	0.0479068
ENSG00000151090	THRB	0.611941	-0.708536	0.00045734	0.0479068
ENSG00000271109	CTC-523E23.11	0.355481	-1.49215	0.000458958	0.047976
ENSG00000164237	CMBL	1.3698	0.45397	0.000461417	0.0480325
ENSG00000256752	HPRTP3	0.657458	-0.605029	0.000461322	0.0480325
ENSG00000118898	PPL	1.73911	0.798353	0.000465481	0.048355
ENSG00000141429	GALNT1	0.742408	-0.429715	0.000466879	0.0483998
ENSG00000110987	BCL7A	1.36826	0.452343	0.000470458	0.0486491
ENSG00000154721	JAM2	0.671596	-0.574335	0.000471228	0.0486491
ENSG00000214181	DDX6P2	0.721937	-0.470056	0.000475369	0.0488898
ENSG00000232187	FTH1P7	0.716744	-0.48047	0.000475511	0.0488898
ENSG00000213152	RPL7AP60	2.10938	1.07682	0.000476548	0.0488959
ENSG00000124171	PARD6B	1.56131	0.642754	0.000486224	0.0494832
ENSG00000164099	PRSS12	0.721875	-0.47018	0.000485907	0.0494832
ENSG00000204128	C2orf72	0.648761	-0.624242	0.000484674	0.0494832
ENSG00000226624	CTA-351J1.1	1.61751	0.693776	0.000486076	0.0494832
ENSG00000236741	RP4-560B9.4	0.653765	-0.613156	0.00048726	0.049488
ENSG00000119471	HSDL2	0.708169	-0.497835	0.000489256	0.0495901
ENSG00000071859	FAM50A	1.37128	0.455528	0.000490708	0.0496368
ENSG00000167513	CDT1	1.34951	0.432439	0.000494617	0.0499314
ENSG00000050030	KIAA2022	1.57365	0.654114	0.000497022	0.0500732
ENSG00000217067	RP11-448N11.2	2.80001	1.48543	0.000498857	0.0501572
ENSG00000007264	MATK	0.732564	-0.448973	0.000501409	0.0503127
ENSG00000214263	RPSAP53	1.41516	0.500962	0.00050242	0.0503133
ENSG00000044524	EPHA3	0.72865	-0.456701	0.000503632	0.050334
ENSG00000188985	DHFRP1	0.744769	-0.425135	0.000505345	0.0503446
ENSG00000229022	RP11-553N16.1	1.61579	0.69224	0.000505748	0.0503446
ENSG00000159388	BTG2	1.36127	0.444949	0.000507926	0.0503633
ENSG00000214336	FOXI3	1.51545	0.599742	0.000507948	0.0503633
ENSG00000160808	MYL3	7.2324	2.85447	0.000510066	0.0504734
ENSG00000142065	ZFP14	0.663525	-0.591776	0.000511697	0.0505349
ENSG00000249014	HMGN2P4	0.705263	-0.503767	0.000513138	0.0505774
ENSG00000224550	RP11-270C12.3	0.735688	-0.442833	0.000515128	0.0506738
ENSG00000102069	UBE2NL	0.698008	-0.518685	0.000523593	0.050892
ENSG00000154102	C16orf74	0.699142	-0.516344	0.00052241	0.050892
ENSG00000161970	RPL26	1.41065	0.496361	0.000520672	0.050892
ENSG00000173715	C11orf80	0.703148	-0.508099	0.000520381	0.050892
ENSG00000205181	LINC00654	3.87059	1.95255	0.000524175	0.050892
ENSG00000213659	RSU1P3	0.552406	-0.856199	0.000523677	0.050892
ENSG00000256968	SNRPEP2	0.725486	-0.462981	0.00052446	0.050892
ENSG00000215805	RP11-438O11.1	0.668001	-0.582079	0.000528056	0.0511417
ENSG00000237951	PPIL1P1	0.611792	-0.708886	0.000530882	0.0513162
ENSG00000205596	RP5-1132H15.2	0.640913	-0.6418	0.000541324	0.0522247
ENSG00000213755	RP11-342F17.1	1.68862	0.755846	0.000551158	0.0530712
ENSG00000230077	MTAPP2	0.672074	-0.573309	0.000553252	0.0531706
ENSG00000130479	MAP1S	1.38034	0.465021	0.00055916	0.053247
ENSG00000132639	SNAP25	2.87247	1.52229	0.000556339	0.053247
ENSG00000182463	TSHZ2	0.666419	-0.585499	0.000557182	0.053247
ENSG00000220848	RPS18P9	1.39876	0.484152	0.000558563	0.053247
ENSG00000267920	SNX6P1	0.734378	-0.445406	0.000559365	0.053247
ENSG00000270388	RP11-475J5.8	2.6226	1.391	0.000563315	0.0535214
ENSG00000234176	HSPA8P1	0.741152	-0.432158	0.000567025	0.0537718
ENSG00000255571	LINC00925	3.48839	1.80256	0.000572572	0.0541952
ENSG00000038002	AGA	0.719182	-0.475572	0.000574992	0.0543216
ENSG00000139726	DENR	0.747727	-0.419416	0.000585689	0.0550207
ENSG00000165731	RET	0.67024	-0.57725	0.000585247	0.0550207
ENSG00000253661	ZFHX4-AS1	0.477862	-1.06533	0.000585015	0.0550207
ENSG00000255342	RP11-762B21.5	0.636057	-0.652772	0.000587328	0.0550713
ENSG00000213430	HSPD1P1	0.746621	-0.421552	0.000590241	0.0552411
ENSG00000236519	AL773604.8	0.612615	-0.706947	0.00059695	0.0557647
ENSG00000167861	HID1	1.57995	0.659879	0.000600614	0.0560025
ENSG00000108231	LGI1	0.457172	-1.12919	0.000605078	0.0561684
ENSG00000151176	PLBD2	1.47579	0.561488	0.000605484	0.0561684
ENSG00000177169	ULK1	1.35857	0.442087	0.000605758	0.0561684
ENSG00000234785	EEF1GP5	2.0586	1.04166	0.000609372	0.056399
ENSG00000177359	RP11-551L14.1	0.70105	-0.51241	0.000612695	0.0564977
ENSG00000257037	RP13-200J3.2	0.593575	-0.752497	0.00061192	0.0564977
ENSG00000175556	LONRF3	1.56352	0.644799	0.000615206	0.056625
ENSG00000166439	RNF169	1.35897	0.442509	0.00061646	0.0566362
ENSG00000244486	SCARF2	1.42813	0.514124	0.000621167	0.0569642
ENSG00000090339	ICAM1	3.6714	1.87633	0.000622758	0.0569841
ENSG00000264462	MIR3648	2.32469	1.21704	0.00062366	0.0569841
ENSG00000155368	DBI	0.746063	-0.422631	0.000629325	0.0573969
ENSG00000161048	NAPEPLD	0.719088	-0.47576	0.000632415	0.0574694
ENSG00000234750	CTD-2666L21.2	2.06474	1.04596	0.000631915	0.0574694
ENSG00000207865	MIR34A	2.95255	1.56196	0.000636766	0.05776
ENSG00000102230	PCYT1B	0.642175	-0.638961	0.000640497	0.0578989
ENSG00000237457	RP11-547I7.2	0.485456	-1.04259	0.000640611	0.0578989
ENSG00000099624	ATP5D	1.35314	0.436306	0.000649222	0.0580132
ENSG00000137494	ANKRD42	1.38515	0.470042	0.00064629	0.0580132
ENSG00000160191	PDE9A	0.737032	-0.4402	0.000645756	0.0580132
ENSG00000183955	SETD8	1.38061	0.465305	0.000646321	0.0580132
ENSG00000227382	EIF4A2P2	1.74426	0.802613	0.000649985	0.0580132
ENSG00000237109	RPL21P111	2.28796	1.19406	0.000648651	0.0580132
ENSG00000259943	RP1-39G22.7	0.68626	-0.543173	0.000649239	0.0580132
ENSG00000228477	RP3-342P20.2	1.3856	0.470509	0.000651815	0.058073
ENSG00000105398	SULT2A1	0.565717	-0.821847	0.000658169	0.0585349
ENSG00000152969	JAKMIP1	0.561393	-0.832916	0.000664908	0.0590294
ENSG00000257941	RP11-290L1.4	0.630989	-0.664313	0.000668174	0.0592144
ENSG00000196531	NACA	1.34176	0.42413	0.000673475	0.0595787
ENSG00000168003	SLC3A2	1.34488	0.427475	0.000679946	0.0599394
ENSG00000223459	FAM115B	0.723614	-0.466708	0.000679554	0.0599394
ENSG00000272384	RP11-44N11.2	2.59548	1.376	0.000690586	0.0607703
ENSG00000224411	RP11-1033A18.1	0.751663	-0.411843	0.00069274	0.0608208
ENSG00000235137	HSP90AB6P	1.59628	0.674716	0.000693589	0.0608208
ENSG00000058453	CROCC	1.3878	0.472802	0.000696249	0.0608399
ENSG00000059804	SLC2A3	0.626138	-0.675448	0.000697451	0.0608399
ENSG00000224292	AF196972.9	0.454259	-1.13841	0.000696344	0.0608399
ENSG00000187504	RPL7P48	1.98397	0.988389	0.000699812	0.0608635
ENSG00000237719	RP1-179N16.3	0.708389	-0.497386	0.000700154	0.0608635
ENSG00000164933	SLC25A32	0.740724	-0.432991	0.00070699	0.0613513
ENSG00000074964	ARHGEF10L	1.40957	0.495256	0.000712866	0.0616475
ENSG00000253293	HOXA10	1.39915	0.48455	0.000712293	0.0616475
ENSG00000132967	HMGB1P5	0.751686	-0.411799	0.000718463	0.0620244
ENSG00000257576	RP11-153M3.1	0.748226	-0.418453	0.00072458	0.0624448
ENSG00000104472	CHRAC1	0.738022	-0.438264	0.000726332	0.0624882
ENSG00000155016	CYP2U1	0.725001	-0.463945	0.000737109	0.0633066
ENSG00000238142	RP11-108M9.4	5.84662	2.5476	0.000738658	0.063331
ENSG00000167889	MGAT5B	1.46011	0.54608	0.000740176	0.0633527
ENSG00000170835	CEL	2.49883	1.32125	0.00074214	0.0634125
ENSG00000121350	PYROXD1	1.39307	0.478263	0.000747901	0.0636874
ENSG00000250609	RP11-158C21.2	0.624535	-0.679145	0.000747318	0.0636874
ENSG00000235064	SLC25A5P2	0.719739	-0.474454	0.000750759	0.0638221
ENSG00000143942	CHAC2	0.738862	-0.436623	0.000755657	0.0641296
ENSG00000261787	TCF24	0.70202	-0.510415	0.000760423	0.0643167
ENSG00000269928	RP11-849F2.8	2.74692	1.45782	0.00076043	0.0643167
ENSG00000197594	ENPP1	0.745675	-0.42338	0.000781304	0.0659708
ENSG00000143178	TBX19	1.62556	0.70094	0.000783712	0.0660627
ENSG00000126391	FRMD8	1.40756	0.493196	0.000794782	0.0668832
ENSG00000049192	ADAMTS6	0.681463	-0.553293	0.000802397	0.0673775
ENSG00000263219	RYKP1	0.700928	-0.512663	0.000803347	0.0673775
ENSG00000131873	CHSY1	0.747799	-0.419278	0.000809516	0.0675554
ENSG00000266613	RFWD2P1	0.689307	-0.536782	0.000807352	0.0675554
ENSG00000271707	ATP1B3P1	0.726644	-0.46068	0.000808228	0.0675554
ENSG00000213337	ANKRD39	1.36911	0.453242	0.000814576	0.0678646
ENSG00000235377	RP11-388B24.4	1.60889	0.686064	0.00081645	0.0679077
ENSG00000185504	C17orf70	1.35251	0.435637	0.000820977	0.0681073
ENSG00000216802	RP11-390P2.2	0.713723	-0.486564	0.000821569	0.0681073
ENSG00000134533	RERG	0.681894	-0.55238	0.000824546	0.0681284
ENSG00000260563	RP13-516M14.1	0.674727	-0.567623	0.000823257	0.0681284
ENSG00000256940	RP11-783K16.5	0.593651	-0.752312	0.000825939	0.0681311
ENSG00000267669	RP11-824M15.3	1.97531	0.98208	0.000830028	0.0683558
ENSG00000130312	MRPL34	0.743295	-0.427994	0.000832482	0.0684453
ENSG00000249286	CTD-2210P15.2	0.739089	-0.436179	0.000834188	0.0684732
ENSG00000140043	PTGR2	0.722807	-0.468318	0.000840522	0.0688802
ENSG00000111670	GNPTAB	0.749597	-0.415814	0.000842909	0.068933
ENSG00000163346	PBXIP1	1.3649	0.448796	0.00084392	0.068933
ENSG00000204472	AIF1	9.53445	3.25315	0.000854898	0.0697159
ENSG00000232239	RBPJP5	0.598198	-0.741305	0.000857072	0.0697357
ENSG00000244560	RP4-800G7.2	1.57401	0.654447	0.000857925	0.0697357
ENSG00000226989	AL049758.2	0.603269	-0.729128	0.000859731	0.0697692
ENSG00000100219	XBP1	1.45675	0.542756	0.000867001	0.0701459
ENSG00000258701	LINC00638	0.660443	-0.598493	0.000867174	0.0701459
ENSG00000128965	CHAC1	1.6177	0.693947	0.000873142	0.0702528
ENSG00000162367	TAL1	0.573469	-0.802212	0.000876915	0.0702528
ENSG00000166166	TRMT61A	1.34038	0.422641	0.000874581	0.0702528
ENSG00000227403	AC009299.3	0.64453	-0.633681	0.00087652	0.0702528
ENSG00000241318	RP11-47K11.2	0.660142	-0.599151	0.00087	0.0702528
ENSG00000253995	RP11-10D7.5	4.70126	2.23305	0.000875269	0.0702528
ENSG00000091317	CMTM6	0.748956	-0.417047	0.000886732	0.0707182
ENSG00000119737	GPR75	0.648035	-0.625855	0.00089261	0.0707182
ENSG00000162620	LRRIQ3	0.712897	-0.488234	0.000887034	0.0707182
ENSG00000163738	MTHFD2L	0.736939	-0.440382	0.00088428	0.0707182
ENSG00000196878	LAMB3	2.15216	1.10579	0.000888826	0.0707182
ENSG00000234685	NUS1P2	0.658789	-0.602111	0.000891189	0.0707182
ENSG00000242114	MTFP1	1.45132	0.537367	0.000892296	0.0707182
ENSG00000106991	ENG	2.37516	1.24802	0.000894462	0.0707378
ENSG00000153132	CLGN	1.37769	0.462253	0.000896052	0.0707378
ENSG00000172932	ANKRD13D	1.36433	0.448189	0.000897096	0.0707378
ENSG00000224431	AC063976.7	Infinite	Infinite	0.000900844	0.0709216
ENSG00000143878	RHOB	1.34172	0.424079	0.000903906	0.071051
ENSG00000005238	FAM214B	1.91139	0.934624	0.000905928	0.0710941
ENSG00000214297	ALDOAP2	0.74672	-0.421361	0.000907294	0.0710941
ENSG00000177459	C8orf47	1.42339	0.509334	0.00090872	0.0710945
ENSG00000072571	HMMR	0.689256	-0.536888	0.000912723	0.0712963
ENSG00000244146	RP11-366M4.2	2.74544	1.45704	0.000917938	0.071592
ENSG00000114904	NEK4	1.33885	0.42099	0.000921637	0.0717687
ENSG00000065325	GLP2R	4.12268	2.04358	0.00092471	0.0718962
ENSG00000118946	PCDH17	0.679462	-0.557535	0.000932806	0.0724132
ENSG00000110786	PTPN5	0.554321	-0.851207	0.000942598	0.0730601
ENSG00000237169	RP11-452K12.3	2.91386	1.54293	0.000944588	0.0731012
ENSG00000014164	ZC3H3	1.39766	0.483014	0.000953884	0.0737067
ENSG00000170837	GPR27	0.739122	-0.436116	0.000957957	0.0739074
ENSG00000241749	RPSAP52	2.07274	1.05154	0.000961146	0.0740393
ENSG00000251032	RP11-483H11.1	0.729473	-0.455073	0.000965631	0.0742705
ENSG00000128040	SPINK2	0.646052	-0.630277	0.000971484	0.0744412
ENSG00000180488	FAM73A	1.35023	0.433205	0.000970406	0.0744412
ENSG00000259707	RP11-752G15.4	0.722875	-0.468181	0.00097231	0.0744412
ENSG00000008324	SS18L2	0.743447	-0.427699	0.000976363	0.0745236
ENSG00000187472	RP11-67P15.1	2.05151	1.03668	0.000975452	0.0745236
ENSG00000218891	ZNF579	1.38963	0.474705	0.000988979	0.0753716
ENSG00000229165	GDI2P1	0.729955	-0.45412	0.000994423	0.0756713
ENSG00000137693	YAP1	0.753555	-0.408216	0.00099894	0.0758998
ENSG00000213270	RPL6P25	1.67758	0.746379	0.00100544	0.0761627
ENSG00000223467	CALM1P1	0.721744	-0.470441	0.00100463	0.0761627
ENSG00000186329	TMEM212	2.35737	1.23718	0.00100843	0.0762735
ENSG00000172340	SUCLG2	0.753026	-0.409228	0.00102205	0.0770712
ENSG00000233270	SNRPEP4	0.750092	-0.41486	0.00102065	0.0770712
ENSG00000131504	DIAPH1	0.723986	-0.465967	0.00103301	0.0774773
ENSG00000160360	GPSM1	1.39008	0.475164	0.00103196	0.0774773
ENSG00000180581	SRP9P1	0.757181	-0.401289	0.00103307	0.0774773
ENSG00000213970	RP11-264F23.1	1.51123	0.595725	0.00103515	0.0774773
ENSG00000228065	RP11-222A11.1	0.725284	-0.463382	0.00103518	0.0774773
ENSG00000203724	C1orf53	0.611377	-0.709866	0.0010447	0.0779571
ENSG00000215016	RPL24P7	1.3907	0.475811	0.00104414	0.0779571
ENSG00000196547	MAN2A2	1.33452	0.41632	0.00105065	0.0781679
ENSG00000236456	RP4-785G19.2	0.706934	-0.500353	0.00104984	0.0781679
ENSG00000077044	DGKD	1.34616	0.428848	0.0010556	0.0784201
ENSG00000187800	PEAR1	3.12926	1.64582	0.00106191	0.0787716
ENSG00000259032	ENSAP2	0.743528	-0.427541	0.00106356	0.0787774
ENSG00000186334	SLC36A3	2.64669	1.40419	0.00106736	0.0789422
ENSG00000068394	GPKOW	1.343	0.425456	0.00107293	0.0791092
ENSG00000233229	CNOT7P1	0.718516	-0.476908	0.00107436	0.0791092
ENSG00000273270	RP11-212P7.2	0.697268	-0.520214	0.00107152	0.0791092
ENSG00000140263	SORD	0.747873	-0.419135	0.00108068	0.0794575
ENSG00000210082	MT-RNR2	1.33701	0.419008	0.00108323	0.0795288
ENSG00000091656	ZFHX4	0.752876	-0.409515	0.00110321	0.0795518
ENSG00000121104	FAM117A	1.52622	0.609966	0.00109336	0.0795518
ENSG00000129007	CALML4	0.69075	-0.533765	0.00109336	0.0795518
ENSG00000132819	RBM38	1.34085	0.423149	0.00109434	0.0795518
ENSG00000163481	RNF25	1.33499	0.416829	0.00110237	0.0795518
ENSG00000174595	KLF14	1.74151	0.800339	0.00110297	0.0795518
ENSG00000187653	TMSB4XP8	0.702467	-0.509498	0.00110133	0.0795518
ENSG00000196428	TSC22D2	1.33621	0.418151	0.00109345	0.0795518
ENSG00000196843	ARID5A	1.36136	0.445046	0.00110314	0.0795518
ENSG00000197077	KIAA1671	1.4031	0.488614	0.00109782	0.0795518
ENSG00000227309	AC140076.1	1.61388	0.690535	0.0011042	0.0795518
ENSG00000228549	U1	2.02734	1.01959	0.00109053	0.0795518
ENSG00000255967	RP11-438L7.3	0.749538	-0.415926	0.00109244	0.0795518
ENSG00000166813	KIF7	1.33546	0.417338	0.00110681	0.0795703
ENSG00000227195	MIR663A	1.9583	0.969604	0.00110764	0.0795703
ENSG00000181315	ZNF322	0.749566	-0.415872	0.00111715	0.0801389
ENSG00000234890	HNRNPDLP2	0.727799	-0.458388	0.00112676	0.0807125
ENSG00000242068	RP11-259P15.4	0.662887	-0.593164	0.00113261	0.0809002
ENSG00000272452	RP11-391M1.4	0.594081	-0.751268	0.00113214	0.0809002
ENSG00000131779	PEX11B	1.35696	0.440375	0.00113637	0.0809036
ENSG00000228328	RP11-516A11.1	0.710946	-0.492189	0.00113751	0.0809036
ENSG00000272870	RP11-798M19.6	0.685646	-0.544463	0.00113554	0.0809036
ENSG00000057252	SOAT1	1.38974	0.474815	0.00113973	0.0809466
ENSG00000137285	TUBB2B	0.751017	-0.413083	0.0011434	0.0810298
ENSG00000145022	TCTA	0.730115	-0.453804	0.00114783	0.0810298
ENSG00000149600	COMMD7	1.33985	0.422069	0.00114687	0.0810298
ENSG00000242536	RP11-290K4.2	12.8765	3.68666	0.00114899	0.0810298
ENSG00000258581	RP11-638I2.10	0.72536	-0.463231	0.00114541	0.0810298
ENSG00000134574	DDB2	1.67514	0.744279	0.00115694	0.0814756
ENSG00000069399	BCL3	1.59376	0.672435	0.00116119	0.0815815
ENSG00000162298	SYVN1	1.39998	0.485411	0.00116333	0.0815815
ENSG00000263648	RP11-471L13.3	0.732423	-0.449251	0.00116176	0.0815815
ENSG00000132932	ATP8A2	1.57168	0.652308	0.00116992	0.0818307
ENSG00000218565	RP11-12A2.1	0.722154	-0.469622	0.00117178	0.0818307
ENSG00000227184	EPPK1	1.35828	0.441786	0.00117179	0.0818307
ENSG00000248586	CTD-2516K3.3	0.692633	-0.529837	0.00117648	0.0820442
ENSG00000259577	RP11-430B1.2	2.86399	1.51803	0.00117934	0.0821292
ENSG00000176476	CCDC101	1.34353	0.426028	0.00118372	0.0823195
ENSG00000213480	RP11-364P2.2	0.663172	-0.592546	0.00118625	0.0823812
ENSG00000161920	MED11	0.742181	-0.430158	0.00119675	0.0824384
ENSG00000181789	COPG1	1.32835	0.409635	0.00119247	0.0824384
ENSG00000182446	NPLOC4	1.32245	0.403212	0.00119099	0.0824384
ENSG00000215447	BX322557.10	0.736618	-0.441011	0.00119936	0.0824384
ENSG00000230131	RP11-282I1.1	4.89995	2.29277	0.00119942	0.0824384
ENSG00000236580	RP11-95P9.1	3.74143	1.90359	0.00119616	0.0824384
ENSG00000243777	RP11-864G5.1	1.38439	0.469252	0.00120025	0.0824384
ENSG00000248925	CTD-2083E4.6	0.288429	-1.79371	0.00119878	0.0824384
ENSG00000176454	LPCAT4	0.74315	-0.428275	0.00120351	0.082457
ENSG00000255633	MTRNR2L9	1.56779	0.64873	0.00120381	0.082457
ENSG00000198624	CCDC69	0.736485	-0.441271	0.00121158	0.0828758
ENSG00000154928	EPHB1	0.639765	-0.644385	0.00121384	0.0829062
ENSG00000228507	DAP3P2	0.712892	-0.488245	0.00121534	0.0829062
ENSG00000037897	METTL1	1.3434	0.425888	0.00122277	0.0832995
ENSG00000125848	FLRT3	0.729081	-0.455849	0.00122922	0.0834505
ENSG00000128242	GAL3ST1	1.78408	0.835181	0.00122709	0.0834505
ENSG00000131943	C19orf12	1.33687	0.418858	0.00123332	0.0834505
ENSG00000174951	FUT1	2.61107	1.38464	0.00123198	0.0834505
ENSG00000242479	RP11-383G6.4	0.721925	-0.47008	0.00123233	0.0834505
ENSG00000166340	TPP1	0.751234	-0.412665	0.00123852	0.0836893
ENSG00000182022	CHST15	0.747668	-0.41953	0.00124667	0.0839645
ENSG00000232383	AC010677.5	1.6499	0.722374	0.00124762	0.0839645
ENSG00000254244	PAICSP4	0.760859	-0.3943	0.00124506	0.0839645
ENSG00000125384	PTGER2	0.583998	-0.775965	0.00126272	0.0841984
ENSG00000143847	PPFIA4	0.727725	-0.458534	0.00125398	0.0841984
ENSG00000168056	LTBP3	1.49982	0.584786	0.00125643	0.0841984
ENSG00000171241	SHCBP1	1.33637	0.418322	0.00125986	0.0841984
ENSG00000184674	GSTT1	7.17321	2.84262	0.0012611	0.0841984
ENSG00000214870	AC004540.5	0.589427	-0.762614	0.00126287	0.0841984
ENSG00000230849	GOT2P2	0.72325	-0.467435	0.00126061	0.0841984
ENSG00000164307	ERAP1	0.738324	-0.437675	0.00126717	0.0843728
ENSG00000156232	WHAMM	1.35604	0.439399	0.00127435	0.0846343
ENSG00000260273	RP11-425D10.10	0.441705	-1.17885	0.00127447	0.0846343
ENSG00000157227	MMP14	0.591444	-0.757686	0.00128387	0.0850498
ENSG00000183726	TMEM50A	0.67686	-0.563071	0.00128413	0.0850498
ENSG00000124659	TBCC	1.33896	0.421114	0.00129851	0.0858887
ENSG00000162413	KLHL21	1.31366	0.393594	0.00131274	0.0866861
ENSG00000260317	RP11-48B3.4	1.741	0.799915	0.00131403	0.0866861
ENSG00000198923	RP11-290L1.7	0.57458	-0.799421	0.00131665	0.086745
ENSG00000233197	TMEM256P1	0.41858	-1.25643	0.00131872	0.0867669
ENSG00000157510	AFAP1L1	1.38042	0.465111	0.0013222	0.0868821
ENSG00000170500	LONRF2	1.34194	0.424325	0.00132881	0.0872013
ENSG00000197063	MAFG	1.32933	0.410705	0.00133649	0.0872918
ENSG00000218305	AC006024.4	0.656376	-0.607407	0.00133581	0.0872918
ENSG00000254406	RP11-215D10.1	0.751291	-0.412557	0.00133716	0.0872918
ENSG00000272711	RP11-259N19.1	0.720406	-0.473119	0.00133391	0.0872918
ENSG00000073008	PVR	1.32802	0.409276	0.00134678	0.0873506
ENSG00000104112	SCG3	4.62294	2.20881	0.00134208	0.0873506
ENSG00000228462	RP11-445N18.3	1.41819	0.50405	0.00134462	0.0873506
ENSG00000236924	RP11-390F4.6	0.629848	-0.666923	0.00134014	0.0873506
ENSG00000237793	RPL18AP16	1.98091	0.986164	0.00134633	0.0873506
ENSG00000115170	ACVR1	1.36157	0.445275	0.00135432	0.087726
ENSG00000175898	CTD-2369P2.2	0.634253	-0.656869	0.00135837	0.0878747
ENSG00000236137	RP11-27K13.3	0.586932	-0.768735	0.00136062	0.0879068
ENSG00000154263	ABCA10	1.78863	0.838852	0.00136911	0.0879174
ENSG00000182484	WASH6P	1.49196	0.577207	0.00136957	0.0879174
ENSG00000231302	RPL36P2	3.49192	1.80402	0.00136604	0.0879174
ENSG00000232267	ACTR3P2	0.720798	-0.472333	0.00136947	0.0879174
ENSG00000268379	CTC-360J11.4	0.74452	-0.425618	0.00136901	0.0879174
ENSG00000249642	RP11-565A3.1	2.37465	1.24771	0.00137785	0.0883357
ENSG00000169241	SLC50A1	0.75167	-0.411829	0.00138448	0.0886187
ENSG00000225462	FDPSP1	0.740669	-0.433099	0.0013858	0.0886187
ENSG00000102038	SMARCA1	0.759216	-0.397418	0.00139471	0.0888318
ENSG00000130244	FAM98C	1.3809	0.465613	0.00139571	0.0888318
ENSG00000162735	PEX19	0.757892	-0.399936	0.001398	0.0888318
ENSG00000183171	RP11-49C9.2	0.757758	-0.400191	0.00139369	0.0888318
ENSG00000236988	RP11-402K9.1	0.696677	-0.521437	0.00139784	0.0888318
ENSG00000234118	RPL13AP6	1.39357	0.478786	0.00140643	0.0892542
ENSG00000172888	ZNF621	1.32654	0.407668	0.00141395	0.0896173
ENSG00000131400	NAPSA	0.636765	-0.651166	0.00141654	0.0896681
ENSG00000237188	RP11-337C18.8	0.446208	-1.16421	0.00141959	0.0897479
ENSG00000234964	FABP5P7	0.716574	-0.480813	0.00142522	0.0899904
ENSG00000261840	RP11-146F11.1	0.705486	-0.503311	0.00143383	0.0904196
ENSG00000157423	HYDIN	1.64236	0.71577	0.00143873	0.0906145
ENSG00000244585	RPL12P33	1.86336	0.89791	0.00144609	0.0908496
ENSG00000266282	UBL5P2	0.757034	-0.40157	0.00144557	0.0908496
ENSG00000144228	SPOPL	1.34641	0.429118	0.00145257	0.0911424
ENSG00000240972	MIF	1.31068	0.39032	0.00146096	0.091554
ENSG00000100726	TELO2	1.39736	0.482709	0.00146317	0.0915687
ENSG00000139292	LGR5	0.729273	-0.455468	0.00146485	0.0915687
ENSG00000187994	RINL	3.49796	1.80651	0.00148676	0.0928223
ENSG00000253651	SOD1P3	0.676884	-0.563019	0.00150281	0.093475
ENSG00000267889	AC079354.2	0.681654	-0.552888	0.00150186	0.093475
ENSG00000270096	RP11-362K14.6	0.457679	-1.12759	0.00150249	0.093475
ENSG00000162783	IER5	1.38015	0.464826	0.00151055	0.0936968
ENSG00000237154	MCFD2P1	0.564745	-0.824327	0.00151387	0.0936968
ENSG00000251548	RP11-215G15.4	0.652665	-0.615585	0.00150965	0.0936968
ENSG00000253173	RP11-152C15.1	0.656013	-0.608204	0.00151222	0.0936968
ENSG00000100298	APOBEC3H	2.9397	1.55567	0.00152801	0.0944555
ENSG00000011638	TMEM159	0.730846	-0.452361	0.00153453	0.0945086
ENSG00000103187	COTL1	0.756933	-0.401762	0.00153283	0.0945086
ENSG00000171557	FGG	2.27913	1.18848	0.00153201	0.0945086
ENSG00000240083	RPS3AP22	2.44513	1.28991	0.00153763	0.0945832
ENSG00000186008	RPS4XP21	1.97288	0.980304	0.00154577	0.0949672
ENSG00000077943	ITGA8	0.666257	-0.58585	0.00154979	0.094981
ENSG00000132004	FBXW9	1.37825	0.462837	0.00154832	0.094981
ENSG00000170734	POLH	1.33029	0.411745	0.00156993	0.0956824
ENSG00000205047	FLJ00104	1.41353	0.499303	0.00156778	0.0956824
ENSG00000213025	COX20P1	0.671834	-0.573823	0.00157203	0.0956824
ENSG00000213684	LDHBP2	0.766231	-0.384148	0.0015727	0.0956824
ENSG00000240540	RPL3P9	1.45497	0.540993	0.00156681	0.0956824
ENSG00000251050	RP11-168A11.4	0.553154	-0.854246	0.00156905	0.0956824
ENSG00000006534	ALDH3B1	2.51654	1.33144	0.00158071	0.0959324
ENSG00000205592	MUC19	2.23828	1.16239	0.00158256	0.0959324
ENSG00000261485	PAN3-AS1	0.587822	-0.76655	0.001581	0.0959324
ENSG00000080371	RAB21	1.41904	0.504918	0.00161813	0.0967999
ENSG00000162444	RBP7	0.639122	-0.645837	0.00161804	0.0967999
ENSG00000168092	PAFAH1B2	0.76016	-0.395624	0.00160497	0.0967999
ENSG00000183087	GAS6	1.33665	0.41862	0.00160311	0.0967999
ENSG00000187867	PALM3	0.604656	-0.725814	0.00160466	0.0967999
ENSG00000224058	AC006509.7	0.707593	-0.499009	0.00160731	0.0967999
ENSG00000230910	RP3-525N10.2	0.617565	-0.695336	0.0016157	0.0967999
ENSG00000236654	AC079780.3	0.565868	-0.821463	0.00160579	0.0967999
ENSG00000239198	RPL5P22	1.47582	0.561518	0.00161462	0.0967999
ENSG00000240776	RP11-435F17.1	1.48729	0.572687	0.0016116	0.0967999
ENSG00000264743	DPRXP4	14.1388	3.82159	0.00161405	0.0967999
ENSG00000065609	SNAP91	1.40747	0.4931	0.00163513	0.0975771
ENSG00000141425	RPRD1A	0.763527	-0.389248	0.00163598	0.0975771
ENSG00000224818	RP11-134G8.8	1.86436	0.898682	0.00163697	0.0975771
ENSG00000120137	PANK3	0.76313	-0.389999	0.0016405	0.0976189
ENSG00000181264	TMEM136	1.37806	0.462642	0.00164157	0.0976189
ENSG00000104881	PPP1R13L	1.40439	0.489944	0.00165522	0.098144
ENSG00000249936	RAC1P2	0.753824	-0.4077	0.00165628	0.098144
ENSG00000251596	HADHAP1	0.754328	-0.406737	0.00165591	0.098144
ENSG00000156110	ADK	0.758885	-0.398047	0.0016632	0.0984373
ENSG00000203727	SAMD5	0.687571	-0.54042	0.00167764	0.0990219
ENSG00000238116	RP3-347M6.2	0.756634	-0.402332	0.00167901	0.0990219
ENSG00000260903	XKR7	4.89699	2.29189	0.00167877	0.0990219
ENSG00000179532	DNHD1	0.724532	-0.464878	0.00169209	0.0996759
ENSG00000124226	RNF114	1.31852	0.398916	0.00169504	0.0997325
ENSG00000043143	JADE2	0.694477	-0.526001	0.00170414	0.0998797
ENSG00000119950	MXI1	0.761509	-0.393067	0.00170425	0.0998797
ENSG00000182368	FAM27A	0.616889	-0.696917	0.00170752	0.0998797
ENSG00000228819	RP1-305B16.3	0.749772	-0.415477	0.00170497	0.0998797
ENSG00000230457	PA2G4P4	0.764304	-0.387781	0.00170696	0.0998797
ENSG00000130208	APOC1	0.743657	-0.427291	0.00171703	0.100296
ENSG00000225855	RUSC1-AS1	0.598305	-0.741047	0.00171863	0.100296
ENSG00000258595	RP11-371E8.2	0.631113	-0.664029	0.00172955	0.100815
ENSG00000227540	RP11-152N13.5	0.736146	-0.441936	0.0017318	0.100829
ENSG00000151690	MFSD6	1.3701	0.454283	0.00173966	0.101169
ENSG00000068976	PYGM	1.87601	0.907665	0.00174661	0.101358
ENSG00000135318	NT5E	0.603328	-0.728986	0.00174696	0.101358
ENSG00000141448	GATA6	1.40264	0.488143	0.00174975	0.101389
ENSG00000243160	RP11-342F17.2	1.84225	0.881472	0.00175154	0.101389
ENSG00000083838	ZNF446	1.45174	0.537783	0.0017554	0.101495
ENSG00000171476	HOPX	0.702522	-0.509384	0.00176198	0.101758
ENSG00000137674	MMP20	2.85245	1.5122	0.00176481	0.101804
ENSG00000164574	GALNT10	0.758676	-0.398444	0.00176888	0.101922
ENSG00000162267	ITIH3	2.71646	1.44173	0.00177503	0.102158
ENSG00000113369	ARRDC3	1.35611	0.439478	0.00177987	0.102207
ENSG00000235651	AC064850.4	0.758081	-0.399576	0.00177997	0.102207
ENSG00000112137	PHACTR1	1.51969	0.603781	0.00178321	0.102261
ENSG00000241026	CTD-2036J7.1	2.20329	1.13966	0.00178498	0.102261
ENSG00000259509	RP11-627D16.2	0.505559	-0.98405	0.00178796	0.102314
ENSG00000168214	RBPJ	0.703537	-0.507302	0.00179345	0.102511
ENSG00000083782	EPYC	3.61765	1.85505	0.00180162	0.102627
ENSG00000175697	GPR156	0.614181	-0.703264	0.00179927	0.102627
ENSG00000223723	BX842568.2	0.745894	-0.422958	0.00180047	0.102627
ENSG00000166068	SPRED1	1.42386	0.509811	0.00180477	0.102661
ENSG00000242052	RP11-190C22.1	1.94128	0.957012	0.00180632	0.102661
ENSG00000227258	SMIM2-AS1	0.621473	-0.686237	0.00181033	0.102772
ENSG00000133739	LRRCC1	0.749223	-0.416532	0.00181827	0.103106
ENSG00000135070	ISCA1	0.75564	-0.404229	0.0018233	0.103119
ENSG00000159556	ISL2	1.33887	0.421012	0.00182468	0.103119
ENSG00000168778	TCTN2	1.33856	0.420684	0.00182294	0.103119
ENSG00000108344	PSMD3	1.30837	0.38777	0.00183309	0.10323
ENSG00000156269	NAA11	0.617272	-0.696022	0.0018335	0.10323
ENSG00000169093	ASMTL	0.761143	-0.393761	0.00183661	0.10323
ENSG00000181523	SGSH	1.32034	0.400912	0.00183902	0.10323
ENSG00000232333	RPS27AP2	1.58121	0.661029	0.00183818	0.10323
ENSG00000248180	GAPDHP60	0.740732	-0.432976	0.00183016	0.10323
ENSG00000196482	ESRRG	0.720739	-0.472451	0.00184283	0.103328
ENSG00000232492	NPM1P13	1.94729	0.961465	0.00184848	0.103529
ENSG00000105711	SCN1B	1.47239	0.558158	0.00185534	0.103701
ENSG00000199787	SNORA42	0.525996	-0.926877	0.00185815	0.103701
ENSG00000215014	AL645728.1	1.84345	0.882408	0.00185983	0.103701
ENSG00000265010	RP11-661C3.2	2.96147	1.56632	0.00185888	0.103701
ENSG00000213399	AC022210.2	1.34124	0.42357	0.00186737	0.104006
ENSG00000223987	RP11-445P17.5	3.55055	1.82804	0.00187512	0.104321
ENSG00000100056	DGCR14	1.3183	0.398678	0.00187727	0.104325
ENSG00000102401	ARMCX3	1.3331	0.414785	0.00189534	0.105096
ENSG00000198753	PLXNB3	2.06915	1.04904	0.0018948	0.105096
ENSG00000168803	ADAL	1.3332	0.414897	0.00191664	0.10616
ENSG00000167912	RP11-25K19.1	0.519877	-0.943757	0.0019279	0.106665
ENSG00000242375	RP11-498P14.3	0.675486	-0.566003	0.0019305	0.106691
ENSG00000239831	RNF7P1	0.661304	-0.596613	0.00194949	0.107518
ENSG00000249356	RP11-21I10.2	1.57352	0.653997	0.00195183	0.107518
ENSG00000259441	MRPL15P1	0.542175	-0.883171	0.00195191	0.107518
ENSG00000078814	MYH7B	2.01031	1.00742	0.00196481	0.107637
ENSG00000141367	CLTC	0.755696	-0.404123	0.00196096	0.107637
ENSG00000141873	SLC39A3	1.32372	0.404594	0.00196141	0.107637
ENSG00000216588	IGSF23	6.17872	2.62731	0.00196427	0.107637
ENSG00000237963	RP11-151G12.2	0.608141	-0.717523	0.00196247	0.107637
ENSG00000234558	API5P1	0.759521	-0.396839	0.00197654	0.108161
ENSG00000100147	CCDC134	1.35778	0.44125	0.00198575	0.108327
ENSG00000103888	KIAA1199	1.94794	0.961946	0.00198822	0.108327
ENSG00000116260	QSOX1	1.31628	0.396461	0.00198695	0.108327
ENSG00000186529	CYP4F3	2.71048	1.43855	0.0019826	0.108327
ENSG00000182700	IGIP	1.41721	0.503056	0.00201577	0.109708
ENSG00000167799	NUDT8	0.697118	-0.520526	0.0020203	0.109835
ENSG00000115266	APC2	1.49365	0.578838	0.00202312	0.10987
ENSG00000138180	CEP55	0.765278	-0.385943	0.00202973	0.110109
ENSG00000258968	RP11-829H16.5	0.401697	-1.31582	0.00203269	0.11015
ENSG00000164292	RHOBTB3	0.766962	-0.382774	0.00203585	0.110202
ENSG00000105617	LENG1	1.368	0.452071	0.00203951	0.110281
ENSG00000102081	FMR1	1.48782	0.573199	0.002057	0.110289
ENSG00000102144	PGK1	0.771451	-0.374354	0.00205303	0.110289
ENSG00000130741	EIF2S3	1.31181	0.391558	0.00204463	0.110289
ENSG00000141622	RNF165	0.68845	-0.538576	0.00204751	0.110289
ENSG00000196756	SNHG17	1.31518	0.395262	0.00205728	0.110289
ENSG00000221867	MAGEA3	2.25626	1.17394	0.00205713	0.110289
ENSG00000243280	RP11-477G18.2	2.11246	1.07893	0.00205624	0.110289
ENSG00000270605	RP5-1092A3.4	0.724791	-0.464363	0.00205667	0.110289
ENSG00000223883	RP11-424D14.1	Infinite	Infinite	0.00206052	0.110345
ENSG00000125835	SNRPB	1.3095	0.389019	0.00206431	0.110429
ENSG00000242379	RN7SL261P	Infinite	Infinite	0.00206684	0.110447
ENSG00000214743	MRPS5P3	0.658876	-0.601922	0.00207581	0.11069
ENSG00000214881	TMEM14D	0.697361	-0.520023	0.00207543	0.11069
ENSG00000132326	PER2	1.34905	0.431942	0.00208294	0.110929
ENSG00000196247	ZNF107	0.757984	-0.399761	0.00208473	0.110929
ENSG00000180921	FAM83H	1.38394	0.468786	0.00208701	0.110933
ENSG00000117593	DARS2	0.767509	-0.381744	0.0021051	0.111776
ENSG00000033030	ZCCHC8	1.31682	0.397054	0.0021236	0.111831
ENSG00000077080	ACTL6B	4.58367	2.1965	0.00210869	0.111831
ENSG00000142765	SYTL1	1.59028	0.669279	0.00211231	0.111831
ENSG00000167646	DNAAF3	1.41792	0.503781	0.00211682	0.111831
ENSG00000167797	CDK2AP2	1.32818	0.409451	0.00212382	0.111831
ENSG00000185275	CD24P4	0.608936	-0.715639	0.00212031	0.111831
ENSG00000198356	ASNA1	1.44333	0.529403	0.00211518	0.111831
ENSG00000233380	RPS2P48	1.48254	0.56807	0.00212401	0.111831
ENSG00000131480	AOC2	1.87976	0.910547	0.00212738	0.111853
ENSG00000143632	ACTA1	1.56675	0.647777	0.00212985	0.111853
ENSG00000256546	AC156455.1	0.70184	-0.510785	0.00213113	0.111853
ENSG00000189366	ALG1L	0.726045	-0.46187	0.00213454	0.111915
ENSG00000168297	PXK	1.32875	0.410067	0.00214001	0.111967
ENSG00000230299	AC093162.3	0.466683	-1.09948	0.00213928	0.111967
ENSG00000152422	XRCC4	0.732989	-0.448137	0.00214401	0.112059
ENSG00000104953	TLE6	2.03988	1.02848	0.00214628	0.112061
ENSG00000251705	RNA5-8SP6	1.80597	0.85277	0.00214965	0.11212
ENSG00000099958	DERL3	1.759	0.814756	0.00215347	0.112202
ENSG00000102393	GLA	0.755849	-0.403829	0.00215781	0.112306
ENSG00000204851	PNMAL2	5.69146	2.5088	0.00215994	0.112306
ENSG00000267543	RP11-666A8.7	9.19806	3.20133	0.00216468	0.112436
ENSG00000171608	PIK3CD	0.702138	-0.510173	0.00216933	0.11256
ENSG00000204469	PRRC2A	1.30163	0.380321	0.00218355	0.112853
ENSG00000226942	IL9RP3	1.9468	0.961108	0.002184	0.112853
ENSG00000254876	RP11-23J9.5	1.67527	0.74439	0.00218055	0.112853
ENSG00000262198	RP11-124N19.3	0.37929	-1.39863	0.00218174	0.112853
ENSG00000168594	ADAM29	2.85	1.51096	0.00220232	0.113683
ENSG00000115129	TP53I3	2.00338	1.00244	0.00220902	0.113833
ENSG00000223803	RPS20P14	0.768741	-0.37943	0.00220977	0.113833
ENSG00000162670	BRINP3	0.687627	-0.540302	0.00221322	0.113893
ENSG00000237888	AC087650.1	1.95782	0.969249	0.00221865	0.114056
ENSG00000106348	IMPDH1	1.29858	0.376939	0.00222901	0.11443
ENSG00000264316	RP11-846F4.9	3.79548	1.92428	0.00223051	0.11443
ENSG00000011332	DPF1	1.33924	0.421416	0.00223718	0.114655
ENSG00000213018	AL590762.11	0.746194	-0.422378	0.00225217	0.115305
ENSG00000233593	RP4-665J23.1	0.732983	-0.448149	0.00226259	0.11572
ENSG00000157107	FCHO2	1.32645	0.407569	0.00226726	0.115841
ENSG00000232006	AC005537.2	0.489922	-1.02938	0.00226967	0.115845
ENSG00000197114	ZGPAT	1.4169	0.502743	0.00227406	0.115951
ENSG00000114439	BBX	0.769704	-0.377625	0.00228368	0.116324
ENSG00000166831	RBPMS2	1.35656	0.439953	0.00229073	0.1164
ENSG00000174083	PIK3R6	4.6478	2.21655	0.00229075	0.1164
ENSG00000197805	BX649597.1	0.555443	-0.848289	0.00229216	0.1164
ENSG00000137824	RMDN3	1.30913	0.388612	0.00230165	0.116764
ENSG00000171943	SRGAP2C	0.753232	-0.408835	0.00230471	0.116795
ENSG00000258012	RP11-603K19.1	0.756185	-0.403188	0.00230694	0.116795
ENSG00000173011	TADA2B	1.32719	0.408373	0.00231139	0.116808
ENSG00000187848	P2RX2	0.533817	-0.905584	0.00231419	0.116808
ENSG00000269430	LRRC3DN	0.619499	-0.690825	0.00231351	0.116808
ENSG00000232344	AC087163.2	1.77347	0.826571	0.00232939	0.117457
ENSG00000008517	IL32	2.61029	1.38421	0.00233235	0.117488
ENSG00000038274	MAT2B	1.40215	0.487644	0.00233968	0.117621
ENSG00000203667	COX20	0.756014	-0.403516	0.00233909	0.117621
ENSG00000170085	SIMC1	0.765013	-0.386444	0.0023513	0.117968
ENSG00000247746	USP51	0.731881	-0.450319	0.00235019	0.117968
ENSG00000185044	RP11-435B5.4	0.708794	-0.496561	0.00235547	0.118059
ENSG00000132740	IGHMBP2	1.31036	0.389964	0.00236298	0.118317
ENSG00000147573	TRIM55	3.52942	1.81943	0.00236988	0.118475
ENSG00000226626	RP11-315I14.5	0.733117	-0.447885	0.00237087	0.118475
ENSG00000112992	NNT	0.766904	-0.382882	0.00237644	0.118625
ENSG00000229880	IMMTP1	0.75899	-0.397847	0.00237861	0.118625
ENSG00000174886	NDUFA11	1.30816	0.387536	0.00238616	0.118883
ENSG00000185477	GPRIN3	0.76396	-0.38843	0.00239196	0.11897
ENSG00000214988	RPL7AP26	2.3711	1.24556	0.00239504	0.11897
ENSG00000273486	RP11-731C17.2	0.526852	-0.924529	0.00239302	0.11897
ENSG00000180979	LRRC57	1.33106	0.412572	0.00240068	0.119132
ENSG00000229000	SEPT7P8	0.710737	-0.492612	0.00240652	0.119186
ENSG00000251356	RAB5CP2	0.657602	-0.604713	0.00240649	0.119186
ENSG00000237939	AC097523.3	0.685441	-0.544895	0.00242518	0.119991
ENSG00000112367	FIG4	1.32074	0.401344	0.00243445	0.120331
ENSG00000261835	RP11-429P3.2	0.664861	-0.588876	0.00244988	0.120974
ENSG00000196104	SPOCK3	0.664296	-0.590101	0.0024538	0.121048
ENSG00000235121	RP11-90L20.2	0.469128	-1.09195	0.00245827	0.121086
ENSG00000245556	CTD-2037K23.2	0.714925	-0.484137	0.0024594	0.121086
ENSG00000265681	RPL17	1.34493	0.427527	0.00247136	0.121555
ENSG00000270714	MINOS1P2	0.73536	-0.443478	0.00247728	0.121727
ENSG00000160233	LRRC3	0.691761	-0.531654	0.00248749	0.122109
ENSG00000235081	AC010492.2	0.692347	-0.530433	0.00249376	0.122297
ENSG00000224189	HOXD-AS1	0.678225	-0.560164	0.00249949	0.122352
ENSG00000259909	RP11-1006G14.3	2.00739	1.00532	0.00249978	0.122352
ENSG00000221823	PPP3R1	0.771789	-0.373722	0.0025049	0.122483
ENSG00000151789	ZNF385D	2.45208	1.29401	0.00250791	0.122511
ENSG00000105856	HBP1	1.32148	0.402156	0.00251055	0.12252
ENSG00000169951	ZNF764	1.34678	0.429512	0.00252302	0.123009
ENSG00000234753	RP11-328M4.2	0.65409	-0.612439	0.00253359	0.123404
ENSG00000083457	ITGAE	0.765961	-0.384657	0.00253826	0.123512
ENSG00000213409	RP11-658F2.3	0.763312	-0.389655	0.0025454	0.123738
ENSG00000149212	SESN3	0.743806	-0.427002	0.00256432	0.124296
ENSG00000169439	SDC2	0.76457	-0.38728	0.00256154	0.124296
ENSG00000198838	RYR3	1.75099	0.808167	0.00256272	0.124296
ENSG00000253205	CTD-3046C4.1	7.90472	2.98271	0.00257177	0.124537
ENSG00000254951	RP11-494M8.4	6.7708	2.75933	0.00257493	0.124569
ENSG00000227525	RPL7P6	1.43588	0.521933	0.00257763	0.12458
ENSG00000133265	HSPBP1	1.30466	0.383678	0.00260089	0.125582
ENSG00000026559	KCNG1	0.756446	-0.402692	0.00260878	0.125721
ENSG00000244153	WWP1P1	0.752398	-0.410432	0.00260685	0.125721
ENSG00000232004	CAP1P2	0.75239	-0.410447	0.00261439	0.12587
ENSG00000229806	RPS15P5	1.44022	0.526288	0.00261787	0.125917
ENSG00000162244	RPL29	1.29678	0.374936	0.00263679	0.126351
ENSG00000235105	RP11-329A14.1	0.743758	-0.427095	0.00263698	0.126351
ENSG00000235582	RP11-448G4.2	1.38375	0.468587	0.00263373	0.126351
ENSG00000261659	LA16c-313D11.12	1.56475	0.645936	0.00263081	0.126351
ENSG00000149926	FAM57B	1.75357	0.810296	0.00266436	0.12754
ENSG00000101204	CHRNA4	0.620003	-0.689654	0.00267568	0.127955
ENSG00000152952	PLOD2	0.753068	-0.409148	0.00267813	0.127955
ENSG00000065809	FAM107B	0.76663	-0.383397	0.00268939	0.12837
ENSG00000163694	RBM47	1.38446	0.469325	0.00269292	0.128416
ENSG00000261679	ATP5HP1	0.704676	-0.504967	0.00269792	0.128533
ENSG00000198406	BZW1P2	0.755636	-0.404236	0.00270072	0.128543
ENSG00000227663	RPL7P2	1.75512	0.811571	0.0027114	0.128929
ENSG00000106628	POLD2	1.29638	0.374487	0.00271682	0.129064
ENSG00000086544	ITPKC	1.33091	0.412411	0.00272235	0.129205
ENSG00000116544	DLGAP3	2.32119	1.21486	0.00273817	0.12971
ENSG00000247796	CTD-2366F13.1	0.752615	-0.410016	0.00273744	0.12971
ENSG00000229598	PRDX3P1	0.752382	-0.410463	0.00274144	0.129742
ENSG00000006747	SCIN	0.607568	-0.718882	0.00275538	0.129892
ENSG00000226287	TMEM191A	1.55004	0.632304	0.00275403	0.129892
ENSG00000229657	RP11-494K3.2	2.05635	1.04009	0.0027576	0.129892
ENSG00000242697	RPL5P12	1.39124	0.476375	0.00275586	0.129892
ENSG00000253789	CTD-2571E19.1	0.621623	-0.685889	0.002749	0.129892
ENSG00000166979	EVA1C	0.588809	-0.764129	0.00277276	0.130361
ENSG00000181038	METTL23	0.761931	-0.392268	0.00277182	0.130361
ENSG00000160570	DEDD2	1.31525	0.395336	0.00277706	0.130402
ENSG00000224821	COL4A2-AS2	Infinite	Infinite	0.00278145	0.130402
ENSG00000239581	RP11-19G24.1	1.69981	0.765377	0.00278096	0.130402
ENSG00000226818	SLC6A6P1	0.5229	-0.935394	0.00278774	0.130575
ENSG00000158373	HIST1H2BD	0.732395	-0.449307	0.00279177	0.130642
ENSG00000236698	EIF1AXP1	0.767674	-0.381435	0.00279531	0.130685
ENSG00000231397	AC004941.5	0.762834	-0.39056	0.0027995	0.130689
ENSG00000243431	RPL5P30	1.57184	0.652458	0.0028006	0.130689
ENSG00000122224	LY9	1.76346	0.818411	0.00280928	0.130972
ENSG00000102001	CACNA1F	1.94336	0.958557	0.00281537	0.131016
ENSG00000251482	RP11-707F2.2	0.645679	-0.63111	0.00281546	0.131016
ENSG00000116678	LEPR	0.695446	-0.52399	0.00283077	0.131503
ENSG00000139428	MMAB	0.76809	-0.380653	0.00283119	0.131503
ENSG00000225762	RP11-511I2.2	0.480232	-1.0582	0.00283642	0.131624
ENSG00000107902	LHPP	0.686332	-0.543021	0.00286465	0.131749
ENSG00000116254	CHD5	1.54845	0.630828	0.00286361	0.131749
ENSG00000140545	MFGE8	1.4284	0.514396	0.00287034	0.131749
ENSG00000144867	SRPRB	1.30215	0.380897	0.00287859	0.131749
ENSG00000154783	FGD5	0.530544	-0.914455	0.00287127	0.131749
ENSG00000180998	GPR137C	0.74458	-0.425502	0.00287532	0.131749
ENSG00000186115	CYP4F2	2.57419	1.36412	0.00284922	0.131749
ENSG00000213923	CSNK1E	1.28917	0.366443	0.00286122	0.131749
ENSG00000214456	PLIN5	1.77015	0.823873	0.00285718	0.131749
ENSG00000236016	RP1-3J17.3	11.5347	3.52791	0.00287069	0.131749
ENSG00000237126	AC073254.1	7.915	2.98459	0.00286635	0.131749
ENSG00000242692	RPS27AP1	1.49759	0.582644	0.00286501	0.131749
ENSG00000259790	ANP32BP1	0.703422	-0.507539	0.00287078	0.131749
ENSG00000268460	AC006262.6	2.77193	1.47089	0.00284282	0.131749
ENSG00000272807	RP11-260M2.1	0.622607	-0.683606	0.00287794	0.131749
ENSG00000177469	PTRF	0.675976	-0.564955	0.00288423	0.131887
ENSG00000184160	ADRA2C	0.744301	-0.426043	0.00289345	0.132188
ENSG00000110801	PSMD9	1.34136	0.423699	0.00290271	0.13245
ENSG00000131848	ZSCAN5A	0.739344	-0.435683	0.00290448	0.13245
ENSG00000233396	RP11-458D21.1	0.639184	-0.645696	0.00290763	0.132473
ENSG00000135677	GNS	1.3094	0.388906	0.00291507	0.132691
ENSG00000132471	WBP2	1.33472	0.416538	0.00292319	0.13294
ENSG00000186918	ZNF395	0.768063	-0.380703	0.0029289	0.133079
ENSG00000135452	TSPAN31	0.76135	-0.393369	0.00293621	0.13329
ENSG00000273056	RP11-77E14.2	0.540328	-0.888092	0.00294048	0.133363
ENSG00000152268	SPON1	0.693422	-0.528194	0.00295053	0.133698
ENSG00000164398	ACSL6	1.40216	0.487656	0.00295675	0.133737
ENSG00000236440	AC117947.1	0.684442	-0.546999	0.00295414	0.133737
ENSG00000115520	COQ10B	1.32999	0.411421	0.00296187	0.133766
ENSG00000155657	TTN	1.39889	0.484279	0.00296539	0.133766
ENSG00000240270	RPL12P37	2.76848	1.46909	0.00296393	0.133766
ENSG00000107140	TESK1	1.46688	0.552754	0.00297857	0.134119
ENSG00000171813	PWWP2B	1.35968	0.443263	0.00297812	0.134119
ENSG00000230882	AC005077.14	3.76846	1.91397	0.00298704	0.134379
ENSG00000143756	FBXO28	1.34695	0.429695	0.00299659	0.134567
ENSG00000147124	ZNF41	0.757772	-0.400165	0.0029964	0.134567
ENSG00000156218	ADAMTSL3	1.50903	0.593626	0.0030177	0.134714
ENSG00000180230	NACAP2	1.39677	0.482095	0.00301462	0.134714
ENSG00000213574	LDHAP5	0.75485	-0.405739	0.00301049	0.134714
ENSG00000227354	RBM26-AS1	0.756113	-0.403327	0.00301851	0.134714
ENSG00000229544	NKX1-2	0.61749	-0.695512	0.00301462	0.134714
ENSG00000267254	CTD-2162K18.5	2.32832	1.21929	0.00301179	0.134714
ENSG00000272686	RP11-390E23.6	0.728256	-0.457482	0.00301869	0.134714
ENSG00000105447	GRWD1	1.29435	0.372224	0.0030343	0.13529
ENSG00000224321	RP11-169K16.6	1.47327	0.559023	0.0030446	0.135628
ENSG00000182272	B4GALNT4	0.770295	-0.376518	0.003056	0.135774
ENSG00000229489	ATP5A1P5	0.679652	-0.557133	0.00305108	0.135774
ENSG00000256673	RP11-599J14.2	0.592128	-0.756018	0.00305399	0.135774
ENSG00000198133	TMEM229B	1.62251	0.698231	0.00307053	0.136298
ENSG00000131409	LRRC4B	0.72177	-0.470389	0.0030779	0.136479
ENSG00000183283	DAZAP2	1.30242	0.381199	0.00308006	0.136479
ENSG00000236484	RRM2P2	0.701262	-0.511975	0.00308366	0.136518
ENSG00000163071	SPATA18	1.60547	0.682996	0.00309389	0.136706
ENSG00000178723	GLULP4	0.679157	-0.558183	0.00309189	0.136706
ENSG00000229104	YY1P2	0.593493	-0.752696	0.00309609	0.136706
ENSG00000073905	VDAC1P1	0.762254	-0.391656	0.00310355	0.136748
ENSG00000125249	RAP2A	0.735127	-0.443935	0.00310011	0.136748
ENSG00000162390	ACOT11	1.43784	0.523906	0.00310523	0.136748
ENSG00000258245	RP11-114H23.3	2.43103	1.28157	0.00311704	0.137027
ENSG00000265739	RP11-354P11.3	3.19009	1.6736	0.00311566	0.137027
ENSG00000196218	RYR1	1.56632	0.647375	0.00311991	0.137033
ENSG00000072954	TMEM38A	0.740741	-0.43296	0.00313363	0.137514
ENSG00000182742	HOXB4	1.32155	0.402227	0.00314226	0.137772
ENSG00000088305	DNMT3B	0.757099	-0.401445	0.0031686	0.138594
ENSG00000107984	DKK1	0.680919	-0.554444	0.0031657	0.138594
ENSG00000233440	HMGA1P6	0.516415	-0.953396	0.00316931	0.138594
ENSG00000100246	DNAL4	1.3254	0.406431	0.00318235	0.139043
ENSG00000219375	RP11-69L16.3	0.759406	-0.397056	0.0031891	0.139095
ENSG00000257043	RP11-137N23.1	0.776912	-0.364177	0.00318888	0.139095
ENSG00000225833	GS1-594A7.3	0.251187	-1.99316	0.00320845	0.139696
ENSG00000259096	FAM35CP	0.734068	-0.446015	0.00320592	0.139696
ENSG00000130176	CNN1	2.00654	1.00471	0.00321917	0.139799
ENSG00000239792	RP11-255N24.1	Infinite	Infinite	0.00321902	0.139799
ENSG00000267736	HMGB2P1	0.689839	-0.535669	0.00321919	0.139799
ENSG00000244405	ETV5	1.98574	0.989675	0.00322474	0.139919
ENSG00000084628	NKAIN1	0.687229	-0.541137	0.00324438	0.140307
ENSG00000092929	UNC13D	2.34652	1.23052	0.0032449	0.140307
ENSG00000162772	ATF3	2.21494	1.14727	0.00324024	0.140307
ENSG00000165449	SLC16A9	0.68243	-0.551248	0.00323801	0.140307
ENSG00000126878	AIF1L	0.772005	-0.373319	0.00327877	0.141204
ENSG00000172731	LRRC20	0.769548	-0.377918	0.00327975	0.141204
ENSG00000224962	PSAT1P4	0.737963	-0.43838	0.00327788	0.141204
ENSG00000251580	RP11-539L10.3	0.619853	-0.690001	0.00327775	0.141204
ENSG00000265095	FTLP12	0.595766	-0.747183	0.00326923	0.141204
ENSG00000237788	RP5-1041C10.3	0.727837	-0.458312	0.00329418	0.14146
ENSG00000249774	CTD-2206G10.2	0.751818	-0.411545	0.0032896	0.14146
ENSG00000269996	RP11-343N15.5	0.750267	-0.414524	0.00329406	0.14146
ENSG00000163597	SNHG16	1.30085	0.379456	0.00330177	0.141665
ENSG00000065717	TLE2	0.723663	-0.46661	0.00331285	0.142019
ENSG00000007038	PRSS21	9.79955	3.29272	0.00333139	0.142293
ENSG00000105835	NAMPT	0.750026	-0.414988	0.00332539	0.142293
ENSG00000113456	RAD1	1.2994	0.377847	0.00333275	0.142293
ENSG00000170684	ZNF296	1.37236	0.456655	0.00332675	0.142293
ENSG00000171246	NPTX1	0.767963	-0.380892	0.00333346	0.142293
ENSG00000140836	ZFHX3	0.774325	-0.36899	0.00334229	0.142427
ENSG00000152078	TMEM56	0.766795	-0.383087	0.00334063	0.142427
ENSG00000183853	KIRREL	0.771852	-0.373604	0.00334641	0.142482
ENSG00000102854	MSLN	5.05198	2.33685	0.00335094	0.14249
ENSG00000126259	KIRREL2	2.2735	1.18491	0.00335231	0.14249
ENSG00000189182	KRT77	4.23348	2.08184	0.00338307	0.143554
ENSG00000259780	RP11-304L19.12	1.98019	0.985637	0.00338306	0.143554
ENSG00000124357	NAGK	1.32524	0.406249	0.00338865	0.143669
ENSG00000006607	FARP2	0.772485	-0.372421	0.0033945	0.143757
ENSG00000181143	MUC16	2.72975	1.44877	0.00339934	0.143757
ENSG00000242314	RP11-428G5.2	1.43945	0.525522	0.00339714	0.143757
ENSG00000188352	FOCAD	1.28883	0.366057	0.00340444	0.143851
ENSG00000008710	PKD1	1.2954	0.373403	0.0034101	0.143969
ENSG00000255074	RP11-140L24.3	1.98382	0.988278	0.0034181	0.144185
ENSG00000251400	ALDH7A1P1	0.769542	-0.377928	0.00343054	0.144588
ENSG00000235162	C12orf75	0.773873	-0.369832	0.00344017	0.144872
ENSG00000003400	CASP10	1.35075	0.433764	0.00344961	0.145147
ENSG00000209082	MT-TL1	1.54346	0.62617	0.00345835	0.145393
ENSG00000185873	TMPRSS11B	6.66363	2.73631	0.0034666	0.145618
ENSG00000102575	ACP5	17.5761	4.13554	0.00347975	0.146003
ENSG00000132613	MTSS1L	1.28306	0.359584	0.00348161	0.146003
ENSG00000101470	TNNC2	2.1166	1.08175	0.00348934	0.146205
ENSG00000124380	SNRNP27	1.31369	0.393627	0.0034975	0.146424
ENSG00000229608	GOLGA2P4	8.0742	3.01332	0.00351365	0.146977
ENSG00000151553	FAM160B1	1.30934	0.388843	0.00352621	0.147267
ENSG00000258446	RP11-895M11.2	0.622931	-0.682855	0.00352644	0.147267
ENSG00000197976	AKAP17A	1.29262	0.370303	0.00353224	0.147374
ENSG00000253606	AFG3L2P1	0.750693	-0.413704	0.0035349	0.147374
ENSG00000214362	RP11-7D5.2	1.53611	0.619284	0.00353834	0.147395
ENSG00000040487	PQLC2	1.3003	0.37884	0.0035416	0.147408
ENSG00000248387	RP11-781M16.1	0.608342	-0.717045	0.00354512	0.147432
ENSG00000156860	FBRS	1.29109	0.368585	0.00355609	0.147643
ENSG00000175749	EIF3KP1	0.750652	-0.413785	0.00355584	0.147643
ENSG00000136040	PLXNC1	0.600776	-0.735102	0.0035683	0.148027
ENSG00000137168	PPIL1	0.719905	-0.474122	0.00358248	0.148492
ENSG00000145632	PLK2	1.34406	0.426602	0.00359511	0.148769
ENSG00000231031	AC008271.1	14.6868	3.87645	0.00359279	0.148769
ENSG00000121351	IAPP	4.77894	2.25669	0.00360042	0.148803
ENSG00000215717	TMEM167B	1.35671	0.440117	0.00360187	0.148803
ENSG00000116906	GNPAT	0.781522	-0.355642	0.00361185	0.149092
ENSG00000123700	KCNJ2	1.7005	0.765963	0.00361586	0.149135
ENSG00000269228	CTD-3214H19.12	1.52806	0.6117	0.00362363	0.149332
ENSG00000134215	VAV3	0.756911	-0.401805	0.00362667	0.149335
ENSG00000071282	LMCD1	1.48739	0.572787	0.00364232	0.149733
ENSG00000227437	RP11-179H18.5	1.63934	0.713112	0.00364109	0.149733
ENSG00000237919	RP11-181B18.1	Infinite	Infinite	0.00364576	0.149751
ENSG00000175467	SART1	1.29256	0.370234	0.0036615	0.150152
ENSG00000213414	CTB-47B8.5	0.74385	-0.426916	0.00366076	0.150152
ENSG00000254373	RP11-34P1.2	0.760732	-0.39454	0.00368263	0.150895
ENSG00000214617	SLC6A10P	1.57521	0.655545	0.0036891	0.151036
ENSG00000124614	RPS10	1.31049	0.390109	0.00369393	0.15111
ENSG00000141279	NPEPPS	0.779703	-0.359003	0.00369919	0.15112
ENSG00000197320	AC060834.2	0.311792	-1.68134	0.0037002	0.15112
ENSG00000254910	RP11-326C3.7	0.6574	-0.605157	0.00371102	0.151438
ENSG00000122644	ARL4A	0.759875	-0.396167	0.00371599	0.151518
ENSG00000172746	RP11-344H11.4	1.77614	0.828749	0.00372128	0.151592
ENSG00000228986	RP13-228J13.8	0.756175	-0.403209	0.00372387	0.151592
ENSG00000075239	ACAT1	0.776703	-0.364565	0.00375389	0.152318
ENSG00000135750	KCNK1	0.748223	-0.41846	0.0037517	0.152318
ENSG00000179941	BBS10	0.758158	-0.39943	0.00374881	0.152318
ENSG00000225770	AC092933.3	0.775413	-0.366962	0.00375334	0.152318
ENSG00000110090	CPT1A	0.739467	-0.435443	0.00376584	0.152433
ENSG00000227682	ATP5A1P2	0.755678	-0.404156	0.00376351	0.152433
ENSG00000248113	RP11-791G16.4	0.749628	-0.415754	0.00376339	0.152433
ENSG00000140931	CMTM3	0.767662	-0.381457	0.00377103	0.152519
ENSG00000139637	C12orf10	1.29684	0.374997	0.00378227	0.152604
ENSG00000229623	METTL21AP1	5.93714	2.56977	0.00377881	0.152604
ENSG00000232757	ETF1P1	0.753574	-0.408179	0.00378092	0.152604
ENSG00000109917	ZNF259	1.29573	0.373767	0.00379415	0.15296
ENSG00000230280	HNRNPA1P59	1.62813	0.703217	0.00380555	0.153297
ENSG00000160695	VPS11	1.29842	0.376752	0.00381133	0.153406
ENSG00000196954	CASP4	3.58793	1.84315	0.00384489	0.154588
ENSG00000196966	HIST1H3E	0.575495	-0.797124	0.00384687	0.154588
ENSG00000248275	TRIM52-AS1	0.75448	-0.406445	0.00385029	0.154601
ENSG00000161558	TMEM143	0.730628	-0.452791	0.00385521	0.154675
ENSG00000236158	RFC3P1	0.697039	-0.520688	0.00385952	0.154724
ENSG00000225995	ATP5A1P9	0.761078	-0.393884	0.00386717	0.154801
ENSG00000228528	AC068057.1	2.86088	1.51646	0.00386762	0.154801
ENSG00000157168	NRG1	2.47773	1.30902	0.00387685	0.155046
ENSG00000168679	SLC16A4	0.679742	-0.556941	0.00389702	0.155728
ENSG00000229133	RPS7P4	1.38755	0.47254	0.0039121	0.156206
ENSG00000107796	ACTA2	2.00856	1.00616	0.00394543	0.157346
ENSG00000231439	WASIR2	0.641925	-0.639524	0.00394692	0.157346
ENSG00000244266	RP11-112N23.1	2.36308	1.24067	0.0039503	0.157355
ENSG00000173662	TAS1R1	4.26466	2.09243	0.00395667	0.157484
ENSG00000108187	PBLD	1.35737	0.440812	0.00397075	0.157918
ENSG00000198633	ZNF534	0.748506	-0.417914	0.0039927	0.158038
ENSG00000198691	ABCA4	1.92707	0.946409	0.00398682	0.158038
ENSG00000226967	HAUS4P1	0.590198	-0.76073	0.00398295	0.158038
ENSG00000232801	SDCBPP3	0.75604	-0.403465	0.00399204	0.158038
ENSG00000236105	AC000110.1	0.756514	-0.402561	0.00398389	0.158038
ENSG00000257218	GATC	0.781078	-0.356461	0.00399175	0.158038
ENSG00000246863	RP11-325N19.3	3.02957	1.59912	0.00399979	0.158194
ENSG00000186141	POLR3C	1.2913	0.36882	0.00400389	0.158231
ENSG00000215612	HMX1	1.32196	0.402677	0.0040176	0.158648
ENSG00000119729	RHOQ	0.731945	-0.450193	0.00403179	0.158986
ENSG00000234241	RP4-775C13.1	0.781979	-0.354798	0.00403252	0.158986
ENSG00000101384	JAG1	1.40037	0.485805	0.00404229	0.159246
ENSG00000100934	SEC23A	0.786154	-0.347117	0.00404862	0.15937
ENSG00000123143	PKN1	1.28986	0.367217	0.00406766	0.159756
ENSG00000138399	FASTKD1	0.773904	-0.369774	0.00406819	0.159756
ENSG00000220585	DDX18P6	0.68783	-0.539875	0.00407118	0.159756
ENSG00000258722	RP11-998D10.5	0.656567	-0.606986	0.00406541	0.159756
ENSG00000214857	SHFM1P1	0.752547	-0.410147	0.004075	0.15978
ENSG00000153982	GDPD1	0.773081	-0.371309	0.00407924	0.159821
ENSG00000198883	PNMA5	6.84517	2.77509	0.0040876	0.160024
ENSG00000104946	TBC1D17	1.30055	0.379121	0.00410355	0.160522
ENSG00000237493	RP11-603J24.7	0.710083	-0.49394	0.00411278	0.160758
ENSG00000104897	SF3A2	1.28299	0.359513	0.00412195	0.160797
ENSG00000174177	CTU2	1.28967	0.367003	0.00412342	0.160797
ENSG00000228224	NACAP1	1.31497	0.395032	0.00411786	0.160797
ENSG00000157657	ZNF618	0.777154	-0.363727	0.00414294	0.161307
ENSG00000248966	CTD-2089O24.1	0.778408	-0.361401	0.00414168	0.161307
ENSG00000111276	CDKN1B	1.28863	0.365835	0.00416109	0.161512
ENSG00000139505	MTMR6	0.777547	-0.362998	0.0041585	0.161512
ENSG00000152495	CAMK4	0.76737	-0.382005	0.00415211	0.161512
ENSG00000236646	LAMTOR5P1	0.740928	-0.432595	0.00415876	0.161512
ENSG00000085872	CHERP	1.28266	0.359144	0.00417411	0.161788
ENSG00000266402	SNORA76	0.754525	-0.406359	0.00417468	0.161788
ENSG00000259877	RP11-46C24.7	0.715663	-0.482647	0.00417963	0.161855
ENSG00000104388	RAB2A	0.783931	-0.351201	0.00418364	0.161856
ENSG00000233846	RP11-307L3.2	0.739791	-0.43481	0.00418612	0.161856
ENSG00000107864	CPEB3	1.44202	0.528088	0.00420043	0.162193
ENSG00000112078	KCTD20	0.7835	-0.351996	0.00420435	0.162193
ENSG00000237036	ZEB1-AS1	0.754513	-0.406381	0.00420455	0.162193
ENSG00000198944	SOWAHA	0.669	-0.579922	0.00421092	0.162235
ENSG00000273107	RP11-165A20.3	0.271007	-1.8836	0.00421214	0.162235
ENSG00000128918	ALDH1A2	0.70332	-0.507746	0.00421879	0.162367
ENSG00000063245	EPN1	1.2849	0.361659	0.00423265	0.162487
ENSG00000100604	CHGA	2.82516	1.49833	0.00423341	0.162487
ENSG00000115966	ATF2	0.760521	-0.39494	0.00424463	0.162487
ENSG00000154146	NRGN	0.761861	-0.3924	0.00423296	0.162487
ENSG00000179397	C1orf101	0.594191	-0.751002	0.00423752	0.162487
ENSG00000231344	RP3-426I6.2	0.747968	-0.418951	0.00423849	0.162487
ENSG00000273038	RP11-479G22.8	1.94134	0.957053	0.0042417	0.162487
ENSG00000118420	UBE3D	0.772567	-0.372268	0.00425092	0.162603
ENSG00000234807	LINC01135	13.6497	3.77079	0.00425754	0.162732
ENSG00000168487	BMP1	1.30346	0.382346	0.0042743	0.163157
ENSG00000173575	CHD2	1.28497	0.361734	0.00427516	0.163157
ENSG00000187066	TMEM262	2.91073	1.54138	0.00428584	0.16344
ENSG00000142227	EMP3	0.756192	-0.403175	0.00430416	0.16364
ENSG00000162004	CCDC78	0.693835	-0.527336	0.00430417	0.16364
ENSG00000234337	RP11-297L17.6	0.769014	-0.378918	0.00429707	0.16364
ENSG00000263846	CIAPIN1P	0.765955	-0.384669	0.00429991	0.16364
ENSG00000149201	CCDC81	1.72735	0.788559	0.00431259	0.163836
ENSG00000153147	SMARCA5	0.785836	-0.3477	0.00432449	0.164163
ENSG00000131781	FMO5	0.640962	-0.641688	0.00433062	0.164271
ENSG00000121671	CRY2	1.34035	0.422606	0.004338	0.164427
ENSG00000270781	RP11-501C14.9	1.99579	0.996958	0.00434737	0.164658
ENSG00000226499	RP5-882O7.1	1.50121	0.586129	0.00436957	0.165373
ENSG00000257335	MGAM	1.77054	0.824186	0.00438429	0.165805
ENSG00000233237	LINC00472	0.676159	-0.564566	0.00438937	0.165872
ENSG00000173041	ZNF680	0.767399	-0.381951	0.00439734	0.166048
ENSG00000033100	CHPF2	1.28496	0.361728	0.00441695	0.166496
ENSG00000182759	MAFA	0.694156	-0.526669	0.0044208	0.166496
ENSG00000184226	PCDH9	0.774236	-0.369155	0.00442251	0.166496
ENSG00000241469	LINC00635	3.08006	1.62296	0.00441725	0.166496
ENSG00000131591	C1orf159	1.30527	0.384353	0.00443888	0.166861
ENSG00000179044	EXOC3L1	3.12671	1.64465	0.00443608	0.166861
ENSG00000147144	CCDC120	1.32574	0.406801	0.00444291	0.166888
ENSG00000196369	SRGAP2B	0.763927	-0.388494	0.00445087	0.167061
ENSG00000026652	AGPAT4	0.784046	-0.35099	0.00446519	0.167312
ENSG00000154342	WNT3A	0.566608	-0.819576	0.00446596	0.167312
ENSG00000213779	RP11-452G18.1	2.55827	1.35517	0.00446758	0.167312
ENSG00000116478	HDAC1	0.778188	-0.36181	0.00447874	0.167605
ENSG00000160310	PRMT2	0.780486	-0.357556	0.00449588	0.167744
ENSG00000225898	AC002075.3	0.553554	-0.853203	0.00448914	0.167744
ENSG00000235655	H3F3AP4	0.785238	-0.348798	0.00449055	0.167744
ENSG00000269360	AC112693.2	4.74439	2.24622	0.00449585	0.167744
ENSG00000214552	COPS8P2	0.76767	-0.381441	0.00450616	0.168003
ENSG00000078687	TNRC6C	1.29323	0.370983	0.00451371	0.168159
ENSG00000110002	VWA5A	2.87475	1.52344	0.00452909	0.168607
ENSG00000185480	PARPBP	0.780142	-0.358191	0.00455521	0.169327
ENSG00000229944	AC004797.1	0.778985	-0.360333	0.00455495	0.169327
ENSG00000184271	POU6F1	0.734638	-0.444894	0.00457023	0.16976
ENSG00000161265	U2AF1L4	1.44653	0.532599	0.00457702	0.16976
ENSG00000180917	CMTR2	1.30661	0.38583	0.00457569	0.16976
ENSG00000009709	PAX7	0.558244	-0.841031	0.00460315	0.170603
ENSG00000267321	RP11-1094M14.11	0.742787	-0.428979	0.00461043	0.170746
ENSG00000235707	RP11-323A7.1	0.537236	-0.896371	0.00463447	0.171431
ENSG00000259144	RANBP20P	0.759591	-0.396705	0.00463576	0.171431
ENSG00000117862	TXNDC12	0.779742	-0.358932	0.00464437	0.171458
ENSG00000125746	EML2	1.30155	0.38023	0.00464125	0.171458
ENSG00000152127	MGAT5	0.783149	-0.352642	0.0046502	0.171458
ENSG00000185359	HGS	1.27653	0.352233	0.0046494	0.171458
ENSG00000204444	APOM	0.54626	-0.872339	0.00465903	0.171627
ENSG00000256340	ABCC6P1	0.620917	-0.687527	0.00466411	0.171627
ENSG00000258559	AC005519.4	1.50292	0.587768	0.00466506	0.171627
ENSG00000162458	FBLIM1	1.36564	0.449582	0.00467006	0.171685
ENSG00000115694	STK25	0.782184	-0.35442	0.00468045	0.171688
ENSG00000134698	AGO4	1.30109	0.379723	0.00467726	0.171688
ENSG00000149639	SOGA1	0.770697	-0.375764	0.00467996	0.171688
ENSG00000086848	ALG9	1.34436	0.42692	0.00469865	0.171853
ENSG00000138792	ENPEP	0.72541	-0.463131	0.0046983	0.171853
ENSG00000145642	FAM159B	0.598407	-0.740802	0.0046982	0.171853
ENSG00000165996	PTPLA	0.745079	-0.424536	0.00469182	0.171853
ENSG00000136770	DNAJC1	1.28287	0.359376	0.00470629	0.172006
ENSG00000119125	GDA	2.38373	1.25322	0.00473324	0.172362
ENSG00000119487	MAPKAP1	0.766004	-0.384577	0.00472622	0.172362
ENSG00000196372	ASB13	0.767524	-0.381717	0.00473232	0.172362
ENSG00000232387	SKA2P1	0.741726	-0.431043	0.00472238	0.172362
ENSG00000251661	RP11-326C3.11	0.556291	-0.846089	0.00472745	0.172362
ENSG00000203805	PPAPDC1A	1.98471	0.988932	0.00474027	0.172368
ENSG00000256745	RP11-680H20.1	0.782228	-0.354339	0.00473949	0.172368
ENSG00000173852	DPY19L1	0.74219	-0.430139	0.00476023	0.172592
ENSG00000226080	RP11-345J13.1	1.61472	0.691288	0.0047547	0.172592
ENSG00000248724	NPHP3-AS1	6.91546	2.78983	0.0047585	0.172592
ENSG00000272501	XXbac-BPG299F13.17	0.581822	-0.78135	0.00475221	0.172592
ENSG00000087074	PPP1R15A	1.41715	0.502991	0.00476554	0.172659
ENSG00000130766	SESN2	1.42979	0.515803	0.00478289	0.173163
ENSG00000162654	GBP4	2.28618	1.19294	0.00478978	0.173287
ENSG00000259165	DDX18P1	0.755662	-0.404187	0.00479553	0.17337
ENSG00000213752	CTA-268H5.9	2.07863	1.05563	0.00481085	0.173673
ENSG00000243916	RP11-6K23.1	2.38881	1.25629	0.00480777	0.173673
ENSG00000137975	CLCA2	3.05718	1.6122	0.00484375	0.174734
ENSG00000149150	SLC43A1	1.46751	0.553367	0.00486174	0.174754
ENSG00000159461	AMFR	1.28263	0.359106	0.00485924	0.174754
ENSG00000172803	SNX32	1.81751	0.86196	0.00486051	0.174754
ENSG00000214255	RPS2P6	1.79472	0.843757	0.0048501	0.174754
ENSG00000227427	RP1-49C23.1	0.650225	-0.62099	0.00485567	0.174754
ENSG00000118640	VAMP8	1.37258	0.456887	0.0048709	0.174957
ENSG00000263606	RP11-737O24.3	0.769255	-0.378467	0.0048795	0.175141
ENSG00000083123	BCKDHB	0.773889	-0.369802	0.00489059	0.175161
ENSG00000117305	HMGCL	1.39153	0.476675	0.00488702	0.175161
ENSG00000185985	SLITRK2	3.6882	1.88292	0.00489405	0.175161
ENSG00000213123	TCTEX1D2	0.707074	-0.500067	0.0048939	0.175161
ENSG00000236264	RPL26P30	0.768419	-0.380034	0.00490113	0.175289
ENSG00000234036	TXNP6	0.780916	-0.356761	0.00491481	0.175653
ENSG00000166188	ZNF319	1.31137	0.391075	0.00493507	0.176125
ENSG00000231831	MTHFD1P1	0.783693	-0.351639	0.00493399	0.176125
ENSG00000071553	ATP6AP1	1.28983	0.367185	0.00494943	0.176386
ENSG00000160867	FGFR4	0.756408	-0.402764	0.00494934	0.176386
ENSG00000140406	MESDC1	1.28965	0.366983	0.00495686	0.1764
ENSG00000225271	RP11-66N5.2	0.74657	-0.421651	0.00495429	0.1764
ENSG00000197566	ZNF624	0.762638	-0.390929	0.00497576	0.176821
ENSG00000215450	RP5-890O15.3	2.10047	1.07072	0.00497364	0.176821
ENSG00000241923	RP11-425I13.1	1.43614	0.522199	0.00499178	0.177265
ENSG00000258314	CTD-2314B22.1	0.634462	-0.656395	0.00499843	0.177375
ENSG00000006015	C19orf60	1.30882	0.388263	0.00500441	0.177462
ENSG00000007968	E2F2	1.4119	0.497634	0.00501499	0.177711
ENSG00000224410	AC097499.2	0.63296	-0.659813	0.00501984	0.177757
ENSG00000242173	ARHGDIG	1.31666	0.396882	0.0050297	0.17798
ENSG00000215182	MUC5AC	2.83806	1.50491	0.00504613	0.178436
ENSG00000116514	RNF19B	1.2997	0.378175	0.00505815	0.178734
ENSG00000181577	C6orf223	3.22054	1.6873	0.00506644	0.178901
ENSG00000203827	NBPF16	0.762883	-0.390466	0.0050722	0.178978
ENSG00000129151	BBOX1	3.21534	1.68497	0.00507618	0.178993
ENSG00000103047	TANGO6	0.78043	-0.357659	0.00509577	0.179557
ENSG00000232332	RP3-481A17.1	0.678831	-0.558876	0.00510606	0.179793
ENSG00000167657	DAPK3	1.27489	0.350372	0.00511493	0.179852
ENSG00000255749	GNAI2P1	0.681669	-0.552856	0.00511153	0.179852
ENSG00000177628	GBA	0.769705	-0.377623	0.00512118	0.179946
ENSG00000076924	XAB2	1.33689	0.418883	0.00513808	0.179996
ENSG00000149930	TAOK2	1.27437	0.34978	0.00513557	0.179996
ENSG00000175701	LINC00116	1.30855	0.387972	0.00513536	0.179996
ENSG00000202358	RNU6-652P	5.49657	2.45853	0.00514059	0.179996
ENSG00000239455	RP11-561O4.1	0.737937	-0.43843	0.00513667	0.179996
ENSG00000231840	AC073342.12	2.85557	1.51378	0.00514714	0.180099
ENSG00000154511	FAM69A	0.781419	-0.355831	0.00518307	0.181104
ENSG00000271138	IGLVIVOR22-1	0.631988	-0.66203	0.00518277	0.181104
ENSG00000100439	ABHD4	1.37152	0.455771	0.00519744	0.181479
ENSG00000150961	SEC24D	1.32537	0.40639	0.0052025	0.181499
ENSG00000159352	PSMD4	1.27184	0.346912	0.0052125	0.181499
ENSG00000223984	HNRNPRP1	0.78272	-0.353431	0.00521049	0.181499
ENSG00000261736	AC002551.1	Infinite	Infinite	0.00520701	0.181499
ENSG00000232952	RP11-90H3.1	0.78623	-0.346977	0.00522683	0.181871
ENSG00000141401	IMPA2	0.765766	-0.385025	0.00523354	0.181978
ENSG00000249568	RP11-234O6.2	0.582618	-0.779377	0.00525668	0.182656
ENSG00000198738	SMIM11P1	0.629297	-0.668188	0.00526785	0.1827
ENSG00000236570	RAD23BP1	0.778174	-0.361835	0.00526889	0.1827
ENSG00000251440	STMN1P2	0.663586	-0.591644	0.00526436	0.1827
ENSG00000163435	ELF3	2.35223	1.23403	0.00527564	0.182807
ENSG00000148291	SURF2	1.28199	0.358386	0.00528461	0.182992
ENSG00000257740	RP11-977G19.12	2.81703	1.49417	0.00528858	0.183002
ENSG00000160972	PPP1R16A	1.3495	0.432427	0.0052989	0.183117
ENSG00000237659	RNASEH2CP1	0.495108	-1.01418	0.0052992	0.183117
ENSG00000090520	DNAJB11	1.2766	0.352307	0.00533214	0.183484
ENSG00000103260	METRN	1.30111	0.379746	0.00533429	0.183484
ENSG00000107798	LIPA	0.780942	-0.356712	0.00533713	0.183484
ENSG00000166321	NUDT13	0.742943	-0.428676	0.00534153	0.183484
ENSG00000180011	ZADH2	0.757996	-0.399739	0.00534279	0.183484
ENSG00000218261	RP11-96J19.1	0.663274	-0.592324	0.00533785	0.183484
ENSG00000229683	ASNSP5	0	-Infinite	0.00533672	0.183484
ENSG00000230823	CBX1P1	0.764355	-0.387686	0.00533479	0.183484
ENSG00000233747	RPL36AP13	1.36228	0.446021	0.00531548	0.183484
ENSG00000119514	GALNT12	0.77988	-0.358677	0.00535899	0.183913
ENSG00000179979	CRIPAK	0.700639	-0.513257	0.00536307	0.183927
ENSG00000240694	PNMA2	0.735366	-0.443466	0.0053694	0.184019
ENSG00000105321	CCDC9	1.45021	0.53626	0.00537592	0.184116
ENSG00000237472	AP000361.2	0.710961	-0.492158	0.00539722	0.184719
ENSG00000144655	CSRNP1	1.55465	0.636591	0.00540658	0.184788
ENSG00000147535	PPAPDC1B	1.29005	0.367426	0.00540851	0.184788
ENSG00000203262	RP5-961K14.2	0.697935	-0.518835	0.0054103	0.184788
ENSG00000120727	PAIP2	0.788831	-0.342212	0.00541943	0.184848
ENSG00000198444	F8A2	0.62877	-0.669396	0.00541596	0.184848
ENSG00000132963	POMP	0.784839	-0.349532	0.00542655	0.184861
ENSG00000178235	SLITRK1	2.93636	1.55403	0.0054272	0.184861
ENSG00000116039	ATP6V1B1	0.691039	-0.533161	0.00544229	0.185249
ENSG00000204915	RP6-99M1.1	Infinite	Infinite	0.00544668	0.185272
ENSG00000100116	GCAT	1.3844	0.469264	0.00546078	0.1855
ENSG00000165655	ZNF503	1.46257	0.548509	0.00545761	0.1855
ENSG00000255874	LINC00346	2.43714	1.28519	0.00547383	0.185817
ENSG00000090097	PCBP4	1.32394	0.404838	0.00547977	0.185893
ENSG00000205309	NT5M	0.745971	-0.422809	0.00548406	0.185912
ENSG00000172375	C2CD2L	1.28062	0.356838	0.00549035	0.185999
ENSG00000150756	FAM173B	0.720139	-0.473653	0.00549866	0.186029
ENSG00000214814	FER1L6	1.88723	0.916272	0.00549579	0.186029
ENSG00000176244	ACBD7	0.749557	-0.415889	0.00550252	0.186034
ENSG00000105254	TBCB	1.28002	0.356164	0.0055253	0.186051
ENSG00000169762	TAPT1	1.29693	0.375099	0.00552513	0.186051
ENSG00000182376	RP5-1142A6.8	4.12755	2.04529	0.00552426	0.186051
ENSG00000196632	WNK3	0.779346	-0.359664	0.00550879	0.186051
ENSG00000214354	AC133644.3	0.696084	-0.522667	0.00552228	0.186051
ENSG00000234115	RP11-288G3.4	0.595154	-0.748665	0.00551112	0.186051
ENSG00000071967	CYBRD1	0.708864	-0.496419	0.00559037	0.187115
ENSG00000101997	CCDC22	1.27868	0.354656	0.00559429	0.187115
ENSG00000116191	RALGPS2	0.789262	-0.341423	0.00557603	0.187115
ENSG00000136274	NACAD	1.54691	0.629393	0.00559093	0.187115
ENSG00000166106	ADAMTS15	1.34844	0.431289	0.00558224	0.187115
ENSG00000214455	RCN1P2	0.780195	-0.358094	0.00556495	0.187115
ENSG00000232940	HCG25	1.75147	0.808567	0.00557622	0.187115
ENSG00000243894	RP11-489M13.1	1.8709	0.903731	0.00558263	0.187115
ENSG00000255664	ARL6IP1P1	0.501409	-0.995942	0.005593	0.187115
ENSG00000263311	RP11-498D10.8	0.50198	-0.994299	0.00558239	0.187115
ENSG00000243147	MRPL33	0.781527	-0.355633	0.00560007	0.187184
ENSG00000237836	PHKA2-AS1	0.48982	-1.02968	0.00562636	0.187937
ENSG00000036473	OTC	3.93064	1.97476	0.0056414	0.187938
ENSG00000168303	MPLKIP	0.779929	-0.358586	0.00563336	0.187938
ENSG00000169213	RAB3B	0.778496	-0.361239	0.00563859	0.187938
ENSG00000248493	AC005351.1	0.666672	-0.58495	0.00563595	0.187938
ENSG00000128052	KDR	0.610704	-0.711454	0.00566898	0.188731
ENSG00000213033	AURKAPS1	0.558644	-0.84	0.00567979	0.188934
ENSG00000233183	RP3-468B3.2	1.9309	0.949273	0.00568261	0.188934
ENSG00000020181	GPR124	0.769792	-0.377459	0.0056906	0.189074
ENSG00000001629	ANKIB1	1.27754	0.353369	0.0056955	0.189111
ENSG00000215417	MIR17HG	0.69846	-0.517751	0.00571098	0.189499
ENSG00000086696	HSD17B2	5.64749	2.49761	0.00575487	0.190829
ENSG00000129103	SUMF2	0.781695	-0.355323	0.00576502	0.190913
ENSG00000223564	CYP4F32P	1.77515	0.827939	0.00576151	0.190913
ENSG00000142327	RNPEPL1	1.35596	0.439312	0.00577627	0.191159
ENSG00000186312	CA5BP1	1.28526	0.362061	0.00578756	0.191292
ENSG00000240052	RP11-289K10.1	1.64567	0.718676	0.00578794	0.191292
ENSG00000081803	CADPS2	0.775688	-0.366451	0.00580049	0.191382
ENSG00000149485	FADS1	0.751566	-0.412028	0.0058016	0.191382
ENSG00000231769	RP1-8B1.4	0.655884	-0.608487	0.0058021	0.191382
ENSG00000106006	HOXA6	1.42603	0.512006	0.0058062	0.191391
ENSG00000237351	CTD-2522E6.4	0.593872	-0.751775	0.00581766	0.191516
ENSG00000260418	RP3-406A7.7	1.8395	0.879314	0.00581646	0.191516
ENSG00000184967	NOC4L	1.27952	0.355604	0.00586601	0.192981
ENSG00000110693	SOX6	0.768336	-0.380191	0.0058745	0.193133
ENSG00000185652	NTF3	7.34619	2.877	0.00589539	0.193693
ENSG00000125414	MYH2	2.56357	1.35816	0.00590398	0.193848
ENSG00000239351	NPM1P29	1.63311	0.707622	0.00591121	0.193958
ENSG00000171227	TMEM37	0.700183	-0.514195	0.00591922	0.193985
ENSG00000226878	GSTM3P2	0.689124	-0.537164	0.00592145	0.193985
ENSG00000240471	PHBP8	0.734001	-0.446146	0.00592365	0.193985
ENSG00000242088	AC090602.2	1.84195	0.88123	0.00592768	0.19399
ENSG00000230793	SMARCE1P5	0.769461	-0.37808	0.00594281	0.194358
ENSG00000227470	AC073415.2	0.680631	-0.555055	0.00595602	0.194552
ENSG00000242660	RP11-1094M14.1	1.34499	0.427599	0.00595652	0.194552
ENSG00000115993	TRAK2	1.27481	0.35028	0.00596102	0.194573
ENSG00000107872	FBXL15	1.40584	0.49143	0.00596948	0.194595
ENSG00000204611	ZNF616	0.776422	-0.365087	0.0059675	0.194595
ENSG00000011198	ABHD5	1.30652	0.385724	0.00598676	0.194904
ENSG00000158417	EIF5B	0.787238	-0.345129	0.00598668	0.194904
ENSG00000255545	RP11-627G23.1	2.97809	1.57439	0.00600583	0.195398
ENSG00000145244	CORIN	2.14096	1.09826	0.00601442	0.195551
ENSG00000118046	STK11	1.27251	0.347677	0.00602322	0.195583
ENSG00000215905	RP11-4M23.7	2.82929	1.50044	0.00601939	0.195583
ENSG00000230956	RP3-452M16.1	0.771501	-0.37426	0.00603794	0.195807
ENSG00000234810	RP11-466L17.1	3.18157	1.66974	0.00603791	0.195807
ENSG00000169432	SCN9A	0.769604	-0.377811	0.00604596	0.195838
ENSG00000182674	KCNB2	0.754521	-0.406367	0.00605064	0.195838
ENSG00000271207	RP11-475J5.5	1.59623	0.674672	0.00604735	0.195838
ENSG00000182791	CCDC87	1.60152	0.679439	0.00605742	0.195931
ENSG00000158062	UBXN11	1.27574	0.351336	0.00606737	0.196
ENSG00000241007	SEPT7P6	0.779879	-0.358678	0.00606524	0.196
ENSG00000160293	VAV2	0.782222	-0.35435	0.00607753	0.196121
ENSG00000170525	PFKFB3	0.785661	-0.348021	0.00608681	0.196121
ENSG00000227968	AC004014.4	0.781994	-0.354771	0.00607979	0.196121
ENSG00000265692	RP13-516M14.4	2.07638	1.05407	0.00608608	0.196121
ENSG00000189001	SBSN	3.8001	1.92604	0.00609224	0.19617
ENSG00000235194	PPP1R3E	0.776882	-0.364233	0.00611819	0.196879
ENSG00000077463	SIRT6	1.28835	0.365528	0.00612319	0.196913
ENSG00000114757	PEX5L	2.02939	1.02105	0.00615449	0.197666
ENSG00000157514	TSC22D3	0.794603	-0.331694	0.00615332	0.197666
ENSG00000009413	REV3L	1.30532	0.384403	0.00616307	0.197697
ENSG00000164089	ETNPPL	0.702228	-0.509988	0.00616334	0.197697
ENSG00000264176	MAGOH2	0.744251	-0.426138	0.00617791	0.198037
ENSG00000161513	FDXR	1.78143	0.833036	0.00618368	0.198095
ENSG00000136783	NIPSNAP3A	0.789236	-0.341472	0.00619592	0.198361
ENSG00000261665	TUBA8P2	2.26762	1.18118	0.00620069	0.198386
ENSG00000255909	RP11-841C19.3	0.779935	-0.358575	0.00620663	0.19845
ENSG00000165475	CRYL1	1.35497	0.438256	0.00624204	0.199174
ENSG00000213394	RP4-747G18.5	1.40663	0.492238	0.00624683	0.199174
ENSG00000225185	RP11-481K9.4	0.689696	-0.535968	0.00623394	0.199174
ENSG00000230398	AC026882.1	0.421205	-1.2474	0.00624917	0.199174
ENSG00000236992	RPL12L3	1.3067	0.385928	0.00624438	0.199174
ENSG00000056277	ZNF280C	0.753588	-0.408152	0.00625458	0.19922
ENSG00000232341	RPL4P2	1.38309	0.46789	0.00627878	0.199863
ENSG00000240787	RP11-615J4.4	0.565862	-0.821479	0.00628832	0.199949
ENSG00000259781	RP11-673C5.1	0.789728	-0.340572	0.00628946	0.199949
ENSG00000230469	RPL5P26	2.51636	1.33134	0.00629588	0.200026
ENSG00000106682	EIF4H	1.26274	0.336553	0.00630171	0.200084
ENSG00000270966	RP11-62H7.3	0.706786	-0.500655	0.00631619	0.200417
ENSG00000143772	ITPKB	1.31204	0.391807	0.0063218	0.200468
ENSG00000254254	RP11-17A4.2	2.42762	1.27954	0.00633275	0.200688
ENSG00000170122	FOXD4	1.50481	0.589577	0.00634891	0.201073
ENSG00000127804	METTL16	1.27449	0.349923	0.00635862	0.201205
ENSG00000147164	SNX12	1.27219	0.347319	0.00636455	0.201205
ENSG00000232412	RP1-315G1.3	0.706784	-0.50066	0.00636514	0.201205
ENSG00000115363	EVA1A	0.658873	-0.601927	0.0063756	0.201409
ENSG00000266179	RP11-1113L8.6	3.09542	1.63014	0.00639186	0.201795
ENSG00000225338	RP11-384C4.3	1.38167	0.466415	0.00641269	0.202325
ENSG00000214185	XPOTP1	0.788402	-0.342997	0.00641686	0.202328
ENSG00000243317	C7orf73	0.781591	-0.355514	0.00642086	0.202328
ENSG00000132024	CC2D1A	1.28666	0.363631	0.00645442	0.202539
ENSG00000146926	ASB10	7.28153	2.86424	0.00644747	0.202539
ENSG00000224389	C4B	2.2997	1.20145	0.00643674	0.202539
ENSG00000225648	SBDSP1	0.782067	-0.354636	0.00645763	0.202539
ENSG00000235534	FECHP1	0.554812	-0.849928	0.00646801	0.202539
ENSG00000242498	C15orf38	0.774229	-0.369169	0.00646566	0.202539
ENSG00000244242	IFITM10	2.20087	1.13808	0.00644763	0.202539
ENSG00000257331	RP11-478B9.3	0.752502	-0.410234	0.00644626	0.202539
ENSG00000259335	HNRNPMP1	0.744798	-0.425078	0.00646169	0.202539
ENSG00000261813	RP11-151H2.3	2.05413	1.03853	0.00645395	0.202539
ENSG00000108840	HDAC5	1.26842	0.343037	0.00647282	0.202563
ENSG00000082701	GSK3B	0.789675	-0.340669	0.00650086	0.202933
ENSG00000179523	EIF3J-AS1	0.767715	-0.381357	0.00648898	0.202933
ENSG00000185031	SLC2A3P2	0.387774	-1.36671	0.00649905	0.202933
ENSG00000255081	RP11-263C24.1	2.14941	1.10394	0.00649421	0.202933
ENSG00000164080	RAD54L2	1.26989	0.344704	0.00651117	0.203128
ENSG00000198844	ARHGEF15	2.52405	1.33574	0.00652922	0.203537
ENSG00000233178	RP11-88I18.2	0.680474	-0.555387	0.00653239	0.203537
ENSG00000105409	ATP1A3	1.27157	0.346616	0.00654314	0.203622
ENSG00000112972	HMGCS1	0.762054	-0.392036	0.00654561	0.203622
ENSG00000132005	RFX1	1.27811	0.354013	0.00655952	0.203622
ENSG00000173272	MZT2A	1.2921	0.369712	0.00655689	0.203622
ENSG00000180881	CAPS2	0.733592	-0.446951	0.00655143	0.203622
ENSG00000251537	RP11-385D13.1	0.394967	-1.3402	0.00655257	0.203622
ENSG00000131979	GCH1	1.30398	0.382923	0.00657683	0.204032
ENSG00000169914	OTUD3	1.33069	0.412173	0.00658644	0.204204
ENSG00000215464	AP000354.2	1.70624	0.770818	0.00659194	0.204248
ENSG00000185436	IFNLR1	1.32123	0.40188	0.00661773	0.20492
ENSG00000224897	POT1-AS1	0.649901	-0.621708	0.00663616	0.205364
ENSG00000074416	MGLL	0.720555	-0.472819	0.00671401	0.206608
ENSG00000095585	BLNK	2.03507	1.02508	0.00677126	0.206608
ENSG00000100983	GSS	1.36991	0.454077	0.00675376	0.206608
ENSG00000130193	THEM6	0.782441	-0.353946	0.00674505	0.206608
ENSG00000135519	KCNH3	0.676441	-0.563965	0.00670212	0.206608
ENSG00000137699	TRIM29	3.56809	1.83515	0.00670917	0.206608
ENSG00000141985	SH3GL1	1.26701	0.341432	0.00674007	0.206608
ENSG00000161016	RPL8	1.2596	0.332966	0.00669701	0.206608
ENSG00000168913	ENHO	0.671521	-0.574495	0.00672832	0.206608
ENSG00000169758	C15orf27	0.751786	-0.411607	0.00675991	0.206608
ENSG00000187790	FANCM	0.791105	-0.338059	0.00675707	0.206608
ENSG00000198795	ZNF521	0.786652	-0.346202	0.00670075	0.206608
ENSG00000198925	ATG9A	1.49237	0.577606	0.00672202	0.206608
ENSG00000203668	CHML	0.757493	-0.400695	0.00676828	0.206608
ENSG00000205336	GPR56	1.97968	0.98527	0.00673649	0.206608
ENSG00000206075	SERPINB5	2.09399	1.06625	0.00674969	0.206608
ENSG00000213925	NPM1P33	1.46752	0.553379	0.00671838	0.206608
ENSG00000225705	AC004899.3	0.625433	-0.677073	0.00674141	0.206608
ENSG00000230291	RP11-244J10.1	1.31962	0.400119	0.00676886	0.206608
ENSG00000235639	AC002069.6	0.440686	-1.18218	0.00672453	0.206608
ENSG00000251017	RP11-629B11.4	0.733004	-0.448106	0.00673923	0.206608
ENSG00000262714	RP11-44F14.8	5.07104	2.34228	0.0067068	0.206608
ENSG00000272769	RP11-725P16.2	0.683981	-0.547972	0.00671667	0.206608
ENSG00000189134	NKAPL	0.626829	-0.673857	0.00677761	0.206676
ENSG00000107014	RLN2	0.695712	-0.523438	0.00678255	0.206701
ENSG00000196600	SLC22A25	4.80161	2.26352	0.00679244	0.20675
ENSG00000267752	RPS10P27	1.99836	0.998816	0.00679072	0.20675
ENSG00000121871	SLITRK3	0.740953	-0.432546	0.00681012	0.207162
ENSG00000101843	PSMD10	1.26636	0.340685	0.00681839	0.207169
ENSG00000220771	RP3-322L4.2	0.693162	-0.528735	0.0068186	0.207169
ENSG00000086666	ZFAND6	1.27435	0.349762	0.00686793	0.207254
ENSG00000107341	UBE2R2	0.795667	-0.329763	0.00687115	0.207254
ENSG00000120686	UFM1	1.30297	0.381803	0.00682708	0.207254
ENSG00000138413	IDH1	0.71306	-0.487905	0.00686331	0.207254
ENSG00000142186	SCYL1	1.26487	0.338989	0.0068494	0.207254
ENSG00000164463	CREBRF	1.31904	0.399489	0.00683404	0.207254
ENSG00000183114	FAM43B	0.4847	-1.04484	0.00686429	0.207254
ENSG00000196562	SULF2	1.26834	0.342946	0.00687521	0.207254
ENSG00000213985	AC078899.1	0.790324	-0.339483	0.00683943	0.207254
ENSG00000230772	VN1R108P	0.452722	-1.1433	0.00686317	0.207254
ENSG00000231233	CCDC147-AS1	0.505505	-0.984202	0.00686077	0.207254
ENSG00000251228	RP11-192C21.3	0.702529	-0.509369	0.00685071	0.207254
ENSG00000253366	RP11-589F5.4	0.712216	-0.489612	0.00686339	0.207254
ENSG00000115232	ITGA4	0.771355	-0.374533	0.00690454	0.207965
ENSG00000125966	MMP24	3.08546	1.62548	0.00690712	0.207965
ENSG00000254506	RP11-748H22.1	0.704705	-0.504909	0.00691601	0.208108
ENSG00000233421	U1	2.18177	1.1255	0.00692096	0.208132
ENSG00000120756	PLS1	0.794428	-0.332012	0.00696016	0.209185
ENSG00000111432	FZD10	0.625574	-0.676747	0.00697447	0.209489
ENSG00000067208	EVI5	1.27999	0.356128	0.00698812	0.209653
ENSG00000260430	RP11-626G11.4	0.541416	-0.885191	0.00698828	0.209653
ENSG00000134779	TPGS2	0.794508	-0.331866	0.00699839	0.209724
ENSG00000225531	RP11-196I18.3	0.766426	-0.383781	0.00699903	0.209724
ENSG00000253506	NACA2	1.50143	0.586342	0.0070043	0.209756
ENSG00000108511	HOXB6	1.31753	0.39784	0.00701493	0.209949
ENSG00000107223	EDF1	1.26586	0.340117	0.00703426	0.210319
ENSG00000215198	RP11-182N22.7	0.647912	-0.626131	0.0070357	0.210319
ENSG00000237264	FTH1P11	0.772209	-0.372937	0.00705492	0.210768
ENSG00000236686	BZW1P1	0.755557	-0.404388	0.00706132	0.210833
ENSG00000137142	IGFBPL1	0.420163	-1.25098	0.00706835	0.210917
ENSG00000133983	COX16	0.778131	-0.361916	0.00708154	0.211185
ENSG00000197562	RAB40C	1.27277	0.347969	0.00708724	0.211229
ENSG00000214073	RPL21P17	2.25087	1.17048	0.00710092	0.211511
ENSG00000114270	COL7A1	1.34968	0.432618	0.00710826	0.211604
ENSG00000116791	CRYZ	0.791215	-0.337859	0.00712476	0.211846
ENSG00000161270	NPHS1	2.00315	1.00227	0.00712592	0.211846
ENSG00000243175	RP11-58H15.1	1.73202	0.792457	0.00712909	0.211846
ENSG00000169019	COMMD8	0.78439	-0.350357	0.00715465	0.212479
ENSG00000268470	DNAH17-AS1	6.0204	2.58986	0.00716238	0.212583
ENSG00000233406	RP11-296A18.5	1.30509	0.384152	0.00716949	0.212668
ENSG00000171877	FRMD5	1.2964	0.374512	0.00719013	0.213154
ENSG00000130826	DKC1	0.795701	-0.329703	0.00720927	0.213563
ENSG00000230468	CLUHP5	12.6702	3.66337	0.00721407	0.213563
ENSG00000253155	CTB-47B11.1	2.04168	1.02976	0.00721673	0.213563
ENSG00000154358	OBSCN	0.758341	-0.399081	0.00722602	0.213712
ENSG00000143469	SYT14	1.7255	0.787019	0.00725385	0.213948
ENSG00000170100	ZNF778	1.29187	0.369458	0.00725033	0.213948
ENSG00000174498	IGDCC3	0.712426	-0.489188	0.00725538	0.213948
ENSG00000213341	CHUK	0.796596	-0.328079	0.00724368	0.213948
ENSG00000215381	RP5-1057J7.1	1.75188	0.8089	0.00725338	0.213948
ENSG00000236668	RP11-85O21.2	0.528418	-0.92025	0.0072838	0.21466
ENSG00000107566	ERLIN1	0.788609	-0.342618	0.00732701	0.215453
ENSG00000228071	RPL7P47	1.47343	0.559179	0.00731784	0.215453
ENSG00000231165	TRBV26OR9-2	0.591318	-0.757994	0.00732529	0.215453
ENSG00000233459	AC125238.2	0.786002	-0.347396	0.00732791	0.215453
ENSG00000188483	IER5L	1.36292	0.446703	0.0073396	0.215626
ENSG00000198517	MAFK	1.3908	0.475913	0.00734242	0.215626
ENSG00000134780	DAGLA	1.29571	0.373748	0.00735872	0.215978
ENSG00000100226	GTPBP1	1.26161	0.335263	0.00738569	0.216203
ENSG00000127511	SIN3B	1.26349	0.337411	0.00739092	0.216203
ENSG00000130643	CALY	2.18505	1.12767	0.00737888	0.216203
ENSG00000149311	ATM	0.794003	-0.332783	0.00737197	0.216203
ENSG00000162585	C1orf86	1.30206	0.380795	0.00739235	0.216203
ENSG00000230732	AC127904.2	2.64973	1.40585	0.00738034	0.216203
ENSG00000259153	RP6-65G23.3	0.726167	-0.461627	0.00739663	0.216203
ENSG00000122641	INHBA	3.20173	1.67885	0.00740236	0.216245
ENSG00000199172	MIR331	0.674308	-0.56852	0.00742469	0.216771
ENSG00000270378	RP11-108K3.5	1.77586	0.828519	0.00743165	0.216848
ENSG00000272316	XXbac-BPGBPG55C20.2	0.704001	-0.50635	0.00744175	0.217016
ENSG00000149273	RPS3	1.25596	0.328788	0.00746867	0.217674
ENSG00000213959	RP5-1100H13.3	0.785955	-0.347481	0.00748018	0.217756
ENSG00000250539	KRT8P33	1.84946	0.887101	0.00747896	0.217756
ENSG00000108256	NUFIP2	1.31436	0.394357	0.00748994	0.217913
ENSG00000040608	RTN4R	1.58042	0.66031	0.00751857	0.217991
ENSG00000078902	TOLLIP	1.30203	0.380764	0.00751033	0.217991
ENSG00000105357	MYH14	1.40192	0.487408	0.0075318	0.217991
ENSG00000137996	RTCA	1.2647	0.338797	0.00752936	0.217991
ENSG00000197825	AC061975.1	1.98893	0.991994	0.00750717	0.217991
ENSG00000257074	RPL29P33	1.55175	0.633898	0.0075245	0.217991
ENSG00000259299	RP11-37J13.1	0.730843	-0.452367	0.00751344	0.217991
ENSG00000265545	RP11-183C12.1	0.746372	-0.422032	0.00752052	0.217991
ENSG00000270696	RP11-342K6.1	0.767907	-0.380997	0.00752458	0.217991
ENSG00000217181	RP11-360O19.5	7.86164	2.97483	0.00753808	0.218047
ENSG00000196152	ZNF79	1.28775	0.364852	0.00755149	0.218183
ENSG00000256043	CTSO	0.724352	-0.465237	0.00755039	0.218183
ENSG00000153162	BMP6	0.77545	-0.366894	0.00756054	0.218318
ENSG00000138780	GSTCD	0.789013	-0.341879	0.00762083	0.219932
ENSG00000099840	IZUMO4	1.51014	0.594679	0.00763511	0.220218
ENSG00000146232	NFKBIE	1.2912	0.368712	0.00764036	0.220242
ENSG00000105204	DYRK1B	1.42559	0.511554	0.00765265	0.220469
ENSG00000100968	NFATC4	0.704537	-0.505252	0.00766795	0.220656
ENSG00000227954	RP3-323P13.2	0.510234	-0.970769	0.00766667	0.220656
ENSG00000217334	RP11-33E24.3	2.02397	1.01719	0.00767619	0.220766
ENSG00000127527	EPS15L1	1.26714	0.341575	0.00768512	0.220768
ENSG00000143344	RGL1	0.773007	-0.371446	0.00768746	0.220768
ENSG00000225280	RP11-227D2.3	0.573706	-0.801617	0.00768947	0.220768
ENSG00000162300	ZFPL1	1.27795	0.353829	0.00770543	0.220973
ENSG00000240418	CTD-2013N17.1	1.39986	0.485279	0.00770263	0.220973
ENSG00000005379	BZRAP1	2.00349	1.00251	0.00772251	0.221336
ENSG00000110011	DNAJC4	1.38687	0.471829	0.00772818	0.221336
ENSG00000235636	NUS1P1	0.77103	-0.375141	0.00773134	0.221336
ENSG00000180871	CXCR2	2.49175	1.31716	0.00774705	0.221532
ENSG00000258944	RP4-647C14.3	1.94624	0.960691	0.00774663	0.221532
ENSG00000068438	FTSJ1	0.791767	-0.336852	0.00775801	0.221592
ENSG00000105671	DDX49	1.2625	0.336279	0.00775533	0.221592
ENSG00000224842	RP11-123K19.1	0.64476	-0.633166	0.00777854	0.222052
ENSG00000102109	PCSK1N	1.49843	0.583455	0.00779326	0.222345
ENSG00000102870	ZNF629	0.791269	-0.337759	0.00779947	0.222396
ENSG00000165943	MOAP1	1.26853	0.343156	0.00780755	0.2225
ENSG00000228941	UBE3AP2	0.738892	-0.436565	0.00781778	0.222538
ENSG00000237752	RP13-75G22.1	0.735791	-0.442631	0.00781367	0.222538
ENSG00000240405	RP11-460N16.1	3.52766	1.81871	0.00783021	0.222765
ENSG00000157470	FAM81A	0.764479	-0.387451	0.0078356	0.222792
ENSG00000238173	RPL39P6	1.86696	0.900693	0.0078409	0.222816
ENSG00000133789	SWAP70	0.794257	-0.332323	0.00785348	0.223032
ENSG00000205213	LGR4	0.797956	-0.325619	0.00785742	0.223032
ENSG00000115252	PDE1A	1.48758	0.572963	0.0078633	0.223073
ENSG00000185049	NELFA	1.27034	0.345215	0.00787785	0.223233
ENSG00000232090	AC016724.6	0.657896	-0.604068	0.00787755	0.223233
ENSG00000235863	B3GALT4	0.453254	-1.14161	0.00790195	0.223662
ENSG00000270030	RP11-326C3.13	0.514666	-0.958293	0.0078989	0.223662
ENSG00000178719	GRINA	1.26162	0.335281	0.00791835	0.224
ENSG00000058804	NDC1	0.792959	-0.334681	0.0079409	0.224246
ENSG00000230480	AC093142.2	1.81675	0.861361	0.00794497	0.224246
ENSG00000254213	RP11-434I12.5	0.658262	-0.603266	0.00794261	0.224246
ENSG00000260672	RP11-1006G14.1	4.71084	2.23598	0.00793599	0.224246
ENSG00000152620	NADK2	0.794107	-0.332596	0.00795035	0.224272
ENSG00000130513	GDF15	3.39733	1.7644	0.00799874	0.22551
ENSG00000154856	APCDD1	0.68645	-0.542774	0.00801322	0.225664
ENSG00000166266	CUL5	0.79912	-0.323517	0.00800992	0.225664
ENSG00000217889	KRT18P48	3.37811	1.75622	0.0080223	0.225792
ENSG00000126461	SCAF1	1.26104	0.334618	0.00805983	0.226721
ENSG00000100258	LMF2	1.2627	0.336516	0.00811177	0.227403
ENSG00000108309	RUNDC3A	3.34378	1.74148	0.0081204	0.227403
ENSG00000113141	IK	1.26114	0.334726	0.00809848	0.227403
ENSG00000156097	GPR61	2.68239	1.42352	0.00811821	0.227403
ENSG00000225947	RP11-313E4.1	2.7464	1.45754	0.00811726	0.227403
ENSG00000228002	DHX9P1	0.800329	-0.321335	0.00811371	0.227403
ENSG00000251215	GOLGA5P1	0.584836	-0.773895	0.00809719	0.227403
ENSG00000256708	RP11-444B24.2	0.725669	-0.462617	0.00809667	0.227403
ENSG00000076053	RBM7	0.789276	-0.341399	0.00812553	0.227419
ENSG00000101213	PTK6	2.70482	1.43553	0.00814232	0.227762
ENSG00000159840	ZYX	1.26229	0.336043	0.00816175	0.228073
ENSG00000198513	ATL1	1.32381	0.404692	0.0081762	0.228073
ENSG00000223358	EHHADH-AS1	6.64549	2.73238	0.0081712	0.228073
ENSG00000223768	LINC00205	0.778288	-0.361624	0.00816713	0.228073
ENSG00000271857	RP1-244F24.1	0.409855	-1.28682	0.00817236	0.228073
ENSG00000183072	NKX2-5	1.26733	0.34179	0.00818608	0.228221
ENSG00000230894	RP11-67K19.3	4.0788	2.02814	0.00820097	0.228509
ENSG00000111321	LTBR	2.69686	1.43128	0.00820832	0.228587
ENSG00000105755	ETHE1	0.768634	-0.379631	0.00822696	0.228789
ENSG00000128683	GAD1	1.2803	0.356485	0.0082293	0.228789
ENSG00000179195	ZNF664	0.795394	-0.330258	0.00822743	0.228789
ENSG00000099810	MTAP	0.795421	-0.330209	0.00825054	0.228795
ENSG00000100151	PICK1	1.25646	0.329366	0.00825237	0.228795
ENSG00000119698	PPP4R4	0.772138	-0.37307	0.00824129	0.228795
ENSG00000225816	AC006045.3	0.610405	-0.712161	0.00824348	0.228795
ENSG00000240489	SETP14	0.718164	-0.477615	0.00823891	0.228795
ENSG00000175105	ZNF654	1.33518	0.417029	0.00826217	0.22894
ENSG00000062524	LTK	1.35445	0.437704	0.00829259	0.229656
ENSG00000060982	BCAT1	0.765596	-0.385344	0.00831066	0.229817
ENSG00000125618	PAX8	2.6269	1.39336	0.00831216	0.229817
ENSG00000125703	ATG4C	0.792868	-0.334848	0.00830576	0.229817
ENSG00000135185	TMEM243	0.764594	-0.387234	0.0083279	0.230125
ENSG00000166394	CYB5R2	2.15197	1.10566	0.0083455	0.230484
ENSG00000253596	CTD-2320G14.2	0.421682	-1.24577	0.00835158	0.230525
ENSG00000090372	STRN4	1.2601	0.333542	0.00836297	0.230712
ENSG00000263535	AK4P1	0.777295	-0.363466	0.00836922	0.230757
ENSG00000116885	OSCP1	1.36003	0.443639	0.00838252	0.230997
ENSG00000204923	FBXO48	1.31354	0.393457	0.00838917	0.231053
ENSG00000137571	SLCO5A1	1.86092	0.896018	0.00840408	0.231336
ENSG00000272658	LTB4R2	1.36517	0.449077	0.00841091	0.231397
ENSG00000243312	RP11-397E7.1	1.48625	0.571676	0.0084204	0.231531
ENSG00000136943	CTSV	0.794865	-0.331219	0.00846278	0.232473
ENSG00000163521	GLB1L	1.30761	0.386935	0.00847028	0.232473
ENSG00000213604	RP11-444K7.8	0.735987	-0.442248	0.00846407	0.232473
ENSG00000230067	HSPD1P6	0.788431	-0.342944	0.00847862	0.232473
ENSG00000243304	CTC-428G20.1	1.82011	0.864022	0.00848251	0.232473
ENSG00000243844	RPL17P33	2.00664	1.00478	0.00847399	0.232473
ENSG00000243449	C4orf48	1.37995	0.46462	0.00848997	0.23255
ENSG00000084623	EIF3I	1.25495	0.327634	0.0084978	0.232637
ENSG00000257550	RP11-793H13.3	10.9069	3.44716	0.00851291	0.232923
ENSG00000215221	UBA52P6	0.723608	-0.46672	0.00853506	0.233402
ENSG00000172732	MUS81	1.26582	0.340072	0.00854078	0.233431
ENSG00000250587	RP11-136H13.1	0.698212	-0.518263	0.0085532	0.233643
ENSG00000092871	RFFL	0.774163	-0.369291	0.00857517	0.234115
ENSG00000138459	SLC35A5	0.793812	-0.333131	0.00858962	0.234127
ENSG00000172809	RPL38	1.26245	0.336229	0.00858897	0.234127
ENSG00000235363	SNRPGP10	0.787546	-0.344564	0.00858121	0.234127
ENSG00000167244	IGF2	0.702766	-0.508883	0.00862165	0.234617
ENSG00000224004	ATP5C1P1	0.76448	-0.387449	0.00861958	0.234617
ENSG00000272905	RP11-265E18.1	0.51605	-0.954419	0.00862113	0.234617
ENSG00000054967	RELT	1.27172	0.346777	0.00863581	0.234874
ENSG00000225496	AC104651.2	0.794949	-0.331066	0.00867356	0.235773
ENSG00000213880	RPL7AP7	3.33822	1.73908	0.00868221	0.23588
ENSG00000109654	TRIM2	0.798257	-0.325075	0.0087153	0.236651
ENSG00000103245	NARFL	1.26535	0.33954	0.0087203	0.236658
ENSG00000185641	CTD-2287O16.1	0.791156	-0.337967	0.00873589	0.236825
ENSG00000241993	RPL38P1	2.63304	1.39673	0.00873562	0.236825
ENSG00000198015	MRPL42	0.793889	-0.33299	0.00875453	0.237073
ENSG00000234740	RP11-272P10.2	0.471627	-1.08428	0.00875317	0.237073
ENSG00000104973	MED25	1.2635	0.337427	0.00876505	0.23723
ENSG00000172830	SSH3	0.781466	-0.355745	0.00878489	0.237638
ENSG00000121741	ZMYM2	0.79754	-0.326372	0.00881749	0.238262
ENSG00000198075	SULT1C4	1.47275	0.55851	0.00881453	0.238262
ENSG00000144452	ABCA12	2.17552	1.12136	0.00883272	0.238472
ENSG00000231500	RPS18	1.25256	0.324876	0.00883953	0.238472
ENSG00000235879	FAR1P1	0.756312	-0.402947	0.00883858	0.238472
ENSG00000142002	DPP9	1.25792	0.331043	0.00886128	0.238484
ENSG00000226864	ATE1-AS1	0.488071	-1.03484	0.00886378	0.238484
ENSG00000230330	HMGN2P3	0.792206	-0.336052	0.00884758	0.238484
ENSG00000247828	TMEM161B-AS1	0.773579	-0.37038	0.00885901	0.238484
ENSG00000253719	ATXN7L3B	0.79942	-0.322975	0.00884957	0.238484
ENSG00000226421	SLC25A5P5	0.760231	-0.39549	0.00887123	0.238556
ENSG00000144596	GRIP2	1.47073	0.556536	0.00888022	0.238669
ENSG00000236764	COX7A2P2	0.739157	-0.436046	0.00888535	0.238679
ENSG00000162923	WDR26	1.2595	0.332853	0.0089069	0.23913
ENSG00000006327	TNFRSF12A	1.79127	0.840981	0.00892884	0.239462
ENSG00000241030	RPL29P24	1.78563	0.836433	0.00892693	0.239462
ENSG00000171451	DSEL	1.57693	0.657122	0.00893726	0.23956
ENSG00000261115	TMEM178B	1.26593	0.340193	0.0089449	0.239636
ENSG00000107281	NPDC1	1.26045	0.33394	0.00899617	0.240195
ENSG00000115268	RPS15	1.25075	0.322798	0.00899932	0.240195
ENSG00000163132	MSX1	0.789412	-0.34115	0.00898817	0.240195
ENSG00000172421	EFCAB3	0.472351	-1.08207	0.00897366	0.240195
ENSG00000176054	RPL23P2	1.35318	0.436351	0.008997	0.240195
ENSG00000204682	CASC10	0.741201	-0.432062	0.00898045	0.240195
ENSG00000235477	RP11-122G18.5	0.766843	-0.382997	0.00897705	0.240195
ENSG00000242507	RP3-477O4.5	4.53577	2.18135	0.00902259	0.240687
ENSG00000069020	MAST4	1.34788	0.430692	0.00904491	0.24106
ENSG00000214047	RPS11P7	1.63046	0.705278	0.00904617	0.24106
ENSG00000100033	PRODH	1.58855	0.667714	0.00908989	0.241522
ENSG00000111678	C12orf57	1.50181	0.586702	0.00908639	0.241522
ENSG00000125503	PPP1R12C	1.33421	0.415989	0.00908254	0.241522
ENSG00000145700	ANKRD31	0.673157	-0.570986	0.00908628	0.241522
ENSG00000243974	VTI1BP1	0.757507	-0.400669	0.0090902	0.241522
ENSG00000256060	TRAPPC2P1	0.756988	-0.401657	0.00909246	0.241522
ENSG00000145348	TBCK	0.786478	-0.346522	0.0090976	0.24153
ENSG00000182240	BACE2	0.764996	-0.386475	0.00912905	0.242108
ENSG00000268575	RP1-283E3.8	1.42908	0.515092	0.00912516	0.242108
ENSG00000180616	SSTR2	0.735572	-0.443061	0.00914627	0.242437
ENSG00000102871	TRADD	1.30437	0.38335	0.00915346	0.24244
ENSG00000225154	RP11-184J23.2	7.3756	2.88276	0.00915609	0.24244
ENSG00000158863	FAM160B2	1.27254	0.347713	0.00916479	0.242468
ENSG00000228219	NPM1P30	1.82775	0.870071	0.0091713	0.242468
ENSG00000233631	RP11-457M11.2	0.74644	-0.421902	0.00917165	0.242468
ENSG00000034152	MAP2K3	0.788515	-0.342789	0.00917816	0.242512
ENSG00000245248	USP2-AS1	1.36108	0.444749	0.00924082	0.244039
ENSG00000214595	EML6	0.786212	-0.34701	0.0092474	0.244084
ENSG00000227056	RPL6P2	2.05663	1.04028	0.00925395	0.244128
ENSG00000186889	TMEM17	1.46282	0.548747	0.00928335	0.244542
ENSG00000196395	RP13-77O11.11	Infinite	Infinite	0.00928428	0.244542
ENSG00000254589	EIF4A2P3	1.56326	0.644554	0.00928186	0.244542
ENSG00000131019	ULBP3	0.765333	-0.385841	0.00931139	0.245126
ENSG00000134256	CD101	0.727926	-0.458135	0.00934965	0.246004
ENSG00000102967	DHODH	1.27703	0.352791	0.00937203	0.246384
ENSG00000178700	DHFRL1	0.787952	-0.343821	0.00937393	0.246384
ENSG00000164104	HMGB2	0.795852	-0.329428	0.00938093	0.246439
ENSG00000065243	PKN2	0.80584	-0.311434	0.00939076	0.246443
ENSG00000270164	AC006129.4	3.95422	1.98339	0.00939094	0.246443
ENSG00000173530	TNFRSF10D	2.12023	1.08422	0.00939922	0.246531
ENSG00000270959	LPP-AS2	0.563635	-0.827167	0.00944045	0.247483
ENSG00000269119	HNRNPA1P52	1.6436	0.71686	0.00944714	0.247529
ENSG00000058262	SEC61A1	1.24668	0.318093	0.00945448	0.247592
ENSG00000237936	RP11-224P11.1	0.680898	-0.55449	0.00947757	0.248067
ENSG00000175354	PTPN2	0.794522	-0.331841	0.00948259	0.248068
ENSG00000158092	NCK1	0.789916	-0.340229	0.00949452	0.248121
ENSG00000213169	RP11-393N4.2	1.34014	0.422384	0.00949098	0.248121
ENSG00000237086	RBPJP2	0.557044	-0.844136	0.00950467	0.248257
ENSG00000269275	CTD-2105E13.15	12.314	3.62222	0.00951181	0.248314
ENSG00000103197	TSC2	1.28016	0.356328	0.00955409	0.249158
ENSG00000260248	RP11-143K11.1	0.664841	-0.588918	0.00955229	0.249158
ENSG00000025423	HSD17B6	0.743915	-0.42679	0.00958808	0.249524
ENSG00000162231	NXF1	1.34387	0.426395	0.00958508	0.249524
ENSG00000224543	SNRPGP15	0.777074	-0.363877	0.00958164	0.249524
ENSG00000236132	CTA-440B3.1	2.02244	1.01609	0.00958734	0.249524
ENSG00000177350	RPL13AP3	1.37802	0.462595	0.00960003	0.249576
ENSG00000257885	RP11-474C8.4	0.624151	-0.680034	0.00959729	0.249576
ENSG00000138622	HCN4	0.554608	-0.85046	0.0096146	0.249825
ENSG00000272325	NUDT3	0.800305	-0.321379	0.00963736	0.250287
ENSG00000119314	PTBP3	0.781601	-0.355497	0.00966283	0.250428
ENSG00000182326	C1S	1.59835	0.676586	0.00964938	0.250428
ENSG00000228519	RP11-298C3.2	0.802725	-0.317023	0.00965952	0.250428
ENSG00000257900	RP11-454K7.1	4.61709	2.20698	0.00966001	0.250428
ENSG00000143742	SRP9	0.802517	-0.317396	0.00967331	0.250441
ENSG00000153443	UBALD1	1.26372	0.337677	0.00967039	0.250441
ENSG00000163482	STK36	1.28599	0.362876	0.00972004	0.251391
ENSG00000213956	RP11-269M20.1	1.84122	0.880658	0.00971986	0.251391
ENSG00000241464	RPL39P38	1.35657	0.43996	0.00973306	0.251597
ENSG00000105373	GLTSCR2	1.25067	0.322705	0.00973854	0.251609
ENSG00000137171	KLC4	1.31188	0.391636	0.00974596	0.25162
ENSG00000236243	RPL6P29	2.49426	1.31861	0.00974901	0.25162
ENSG00000141524	TMC6	1.28082	0.35707	0.00975968	0.251765
ENSG00000103316	CRYM	0.70287	-0.50867	0.00978098	0.251896
ENSG00000217139	RP11-129H15.4	0.74257	-0.429401	0.00978288	0.251896
ENSG00000232727	YWHAEP1	0.797223	-0.326945	0.00978121	0.251896
ENSG00000237705	AC008937.2	6.05126	2.59724	0.00978487	0.251896
ENSG00000107404	DVL1	1.24896	0.320724	0.00981757	0.252608
ENSG00000158042	MRPL17	0.797615	-0.326236	0.00982559	0.252685
ENSG00000224993	RPL29P12	1.31966	0.400163	0.00983951	0.252913
ENSG00000103121	CMC2	0.792958	-0.334684	0.00985944	0.253295
ENSG00000100319	ZMAT5	1.26121	0.334806	0.00986817	0.253389
ENSG00000250853	RNF138P1	0.781928	-0.354893	0.00987975	0.253557
ENSG00000162771	FAM71A	3.52812	1.8189	0.00988893	0.253623
ENSG00000168065	SLC22A11	2.64013	1.40061	0.00989246	0.253623
ENSG00000236480	PKMP1	0.800322	-0.321347	0.00989967	0.253678
ENSG00000178947	LINC00086	0.746067	-0.422624	0.00993103	0.254351
ENSG00000113946	CLDN16	2.90099	1.53655	0.00995149	0.254745
ENSG00000106009	BRAT1	1.24926	0.321079	0.00999204	0.255522
ENSG00000257923	CUX1	1.25637	0.329264	0.00999069	0.255522
ENSG00000184083	FAM120C	0.782966	-0.352979	0.0100212	0.256007
ENSG00000268140	PCGF7P	0.757734	-0.400237	0.0100212	0.256007
ENSG00000267317	CTB-25B13.12	1.44849	0.534547	0.0100387	0.256323
ENSG00000105705	SUGP1	1.25663	0.329565	0.0100588	0.256573
ENSG00000271122	RP11-379H18.1	0.792351	-0.335789	0.0100537	0.256573
ENSG00000135093	USP30	1.26485	0.338966	0.0100699	0.256695
ENSG00000259358	RP11-456J20.1	0.790085	-0.339921	0.0100738	0.256695
ENSG00000117425	PTCH2	1.38928	0.474342	0.0100853	0.256857
ENSG00000188419	CHM	0.802735	-0.317005	0.0101034	0.257094
ENSG00000245849	RAD51-AS1	0.736308	-0.441618	0.0101049	0.257094
ENSG00000163046	ANKRD30BL	1.95547	0.967518	0.0101166	0.257131
ENSG00000250838	RP11-501C14.5	0.638331	-0.647623	0.0101117	0.257131
ENSG00000204463	BAG6	1.23989	0.310207	0.0101355	0.257396
ENSG00000234720	ATP5A1P8	0.774064	-0.369476	0.0101373	0.257396
ENSG00000141577	AZI1	1.25437	0.326963	0.0101526	0.257655
ENSG00000175048	ZDHHC14	0.783988	-0.351096	0.0101628	0.257782
ENSG00000025772	TOMM34	1.24973	0.321618	0.0102055	0.257797
ENSG00000072080	SPP2	3.42194	1.77481	0.0102076	0.257797
ENSG00000096433	ITPR3	0.723015	-0.467902	0.01022	0.257797
ENSG00000115361	ACADL	0.751437	-0.412277	0.0102124	0.257797
ENSG00000138829	FBN2	0.798657	-0.324353	0.0101736	0.257797
ENSG00000153234	NR4A2	1.34475	0.427335	0.0102184	0.257797
ENSG00000167925	GHDC	1.2556	0.328375	0.0101847	0.257797
ENSG00000197813	CTC-301O7.4	0.608314	-0.717112	0.0101894	0.257797
ENSG00000225803	MRPS11P1	0.714777	-0.484435	0.0101997	0.257797
ENSG00000249456	RP11-298J20.4	1.9591	0.970193	0.0102061	0.257797
ENSG00000272142	RP11-428J1.5	0.672444	-0.572514	0.0101954	0.257797
ENSG00000072274	TFRC	0.794191	-0.332442	0.0102274	0.257853
ENSG00000144043	TEX261	0.794418	-0.33203	0.0102424	0.258102
ENSG00000227203	SUB1P1	0.797328	-0.326755	0.0102497	0.258155
ENSG00000226686	AC012309.5	0.578188	-0.790389	0.0102629	0.258357
ENSG00000044090	CUL7	1.35747	0.440918	0.0102938	0.258377
ENSG00000135506	OS9	1.25057	0.322582	0.0102793	0.258377
ENSG00000196943	NOP9	1.24968	0.321556	0.0102946	0.258377
ENSG00000228195	RPL5P27	1.68357	0.751525	0.0102872	0.258377
ENSG00000255277	ABCC6P2	0.520255	-0.942708	0.0102707	0.258377
[truncated: 61,683 more rows]
